# Supplementary material for: Genome-wide identification, characterization, and expression analysis of the sweet potato (Ipomoea batatas [L.] Lam.) ARF, Aux/IAA, GH3, and SAUR gene families
Source: BMC Plant Biol. 2023 Dec 7;23:622. doi: 10.1186/s12870-023-04598-w (PMC10701959; doi:10.1186/s12870-023-04598-w)
Supplement: Supplementary file 11 — Additional file 11: Table S1. Primers used in qRT-PCR reactions. [file 12870_2023_4598_MOESM11_ESM.xlsx]

## Sheet: Table S1
Table S1: List of Primers used in PCR reactions
Name	Forward Primer (5’-3’)	Reverse Primer (5’-3’)
IbARF4	CCTCCTCAAATGCCTCTTCTT	AGACAACCACATTCCCTTTCT
IbARF7	GTTTACCACCGCAACTCATCT	ACTTAGCGGCTGCAATGTC
IbARF8	CACATGCTACCTGCACAAAC	CAGGGAAAGCTTCCTGGTAA
IbARF12	CTTGGAGGCGAAGATTTGTTG	GCTGCTGTAGCAATGGATTATG
IbARF18	AGCAGCCCTTTGTCTTGT	CCCTGCAGTTTGTTGAAGTG
IbIAA16	TGTGGGACTCATGGATTTAAGG	ACCGACAAGCATCCAATCTC
IbGH3.2	CCATTGCTCTGCACTTCATTC	GAGGTACTCCGTTTCTCCATTC
IbSAUR64	GGGAAGCTCACGAAGATCAA	GGAGAAGGAGTTGGTGGTG
