# Supplementary material for: Genome-wide identification, characterization, and expression analysis of the sweet potato (Ipomoea batatas [L.] Lam.) ARF, Aux/IAA, GH3, and SAUR gene families
Source: BMC Plant Biol. 2023 Dec 7;23:622. doi: 10.1186/s12870-023-04598-w (PMC10701959; doi:10.1186/s12870-023-04598-w)
Supplement: Supplementary file 12 — Additional file 12: Table S2. Summary of I. batatas SAUR Gene Family. [file 12870_2023_4598_MOESM12_ESM.xlsx]

## Sheet: Table S2
Name	Gene Identifier	Chromosome Location	Chromosome Position	Strand	CDS length	Polypeptide Length (a.a.)	MW (kDa)	pI	Subcellular Location	No. of exons
IbSAUR1	g58.t1	LG1	336032-336783	+	390	129	14.75	8.86	Extracellular, Mitochondrial, Nuclear	1
IbSAUR2	g409.t1	LG1	2235045-2235698	-	360	119	13.54	8.5	Extracellular, Nuclear	1
IbSAUR3	g883.t1	LG1	5166816-5167356	+	294	97	11.03	8.8	Cytoplasmic	1
IbSAUR4	g884.t1	LG1	5167881-5169532	-	366	121	13.72	10.11	Cytoplasmic, Mitochondrial	2
IbSAUR5	g1551.t1	LG1	9582065-9582682	+	297	98	11.06	7.32	Cytoplasmic	1
IbSAUR6	g1552.t1	LG1	9582850-9584571	-	510	169	19.14	9.56	Cytoplasmic, Mitochondrial	2
IbSAUR7	g8533.t1	LG2	31991999-31992435	-	243	80	9.17	10.31	Nuclear	1
IbSAUR8	g9177.t1	LG2	36207993-36209077	+	528	175	19.02	9.88	Nuclear	2
IbSAUR9	g13595.t1	LG4	5460685-5461525	-	372	123	13.66	6.94	Cytoplasmic, Chloroplast, Nuclear	2
IbSAUR10	g15626.t1	LG4	21357279-21358237	+	525	174	19.36	11.75	Mitochondrial, Nuclear	1
IbSAUR11	g16981.t1	LG5	2275322-2275860	+	318	105	11.76	8.11	Mitochondrial	1
IbSAUR12	g19020.t1	LG5	17261699-17265347	+	354	117	13.31	8.49	Cytoplasmic, Mitochondrial	2
IbSAUR13	g19027.t1	LG5	17298729-17299258	+	300	99	11.31	9.09	Mitochondrial	1
IbSAUR14	g19521.t1	LG5	21361405-21362084	-	378	125	14.17	9.37	Extracellular	1
IbSAUR15	g20692.t1	LG5	29552499-29553099	+	348	115	12.62	7.95	Cytoplasmic, Nuclear	1
IbSAUR16	g20693.t1	LG5	29555829-29556800	+	339	112	12.64	7.27	Cytoplasmic, Mitochondrial, Nuclear	1
IbSAUR17	g24170.t1	LG6	24589740-24590978	-	366	121	13.6	9.72	Plasmamembrane, Nuclear	1
IbSAUR18	g24171.t1	LG6	24591622-24592352	+	423	140	15.94	10.15	Plasmamembrane, Nuclear	1
IbSAUR19	g24193.t1	LG6	24778112-24779220	-	429	142	16.02	9.34	Plasmamembrane, Nuclear	1
IbSAUR20	g24194.t1	LG6	24779874-24780479	+	426	141	16.05	9.97	Extracellular, Plasmamembrane, Nuclear	1
IbSAUR21	g24196.t1	LG6	24785384-24786129	+	432	143	16.3	10.15	Plasmamembrane, Nuclear	1
IbSAUR22	g24199.t1	LG6	24797064-24797826	+	432	143	16.08	9.68	Plasmamembrane, Nuclear	1
IbSAUR23	g24200.t1	LG6	24798524-24799149	+	429	142	15.9	9.63	Plasmamembrane	1
IbSAUR24	g24201.t1	LG6	24799162-24800320	-	432	143	16.04	9.7	Plasmamembrane	1
IbSAUR25	g24202.t1	LG6	24800974-24801632	+	432	143	16.15	9.68	Plasmamembrane, Nuclear	1
IbSAUR26	g24203.t1	LG6	24802406-24803350	-	432	143	16.03	8.66	Plasmamembrane	1
IbSAUR27	g24204.t1	LG6	24803994-24804685	+	432	143	16.23	8.99	Plasmamembrane, Nuclear	1
IbSAUR28	g24205.t1	LG6	24805414-24806108	+	429	142	15.95	9.25	Plasmamembrane, Nuclear	1
IbSAUR29	g24206.t1	LG6	24807254-24808042	+	432	143	16.3	9.72	Extracellular, Plasmamembrane	1
IbSAUR30	g25244.t1	LG6	31471377-31472122	+	405	134	15.52	8.2	Extracellular, Cytoplasmic, Nuclear	1
IbSAUR31	g26581.t1	LG7	9346202-9347164	+	426	141	15.97	11.06	Mitochondrial	1
IbSAUR32	g27227.t1	LG7	14714284-14715250	+	357	118	13.81	7.15	Extracellular, Nuclear	1
IbSAUR33	g27864.t1	LG7	19244486-19245272	-	294	97	11.16	7.02	Cytoplasmic, Mitochondrial, Nuclear	1
IbSAUR34	g30412.t1	LG8	940678-941360	-	447	148	16.86	11.44	Cytoplasmic, Mitochondrial, Nuclear	1
IbSAUR35	g31143.t1	LG8	4967417-4968088	-	369	122	13.81	8.49	Plasmamembrane, Mitochondrial	1
IbSAUR36	g31195.t1	LG8	5345841-5348785	+	507	168	18.65	5.27	Nuclear	1
IbSAUR37	g31196.t1	LG8	5363418-5364013	-	387	128	14.1	4.95	Mitochondrial, Chloroplast, Nuclear	1
IbSAUR38	g31246.t1	LG8	5757451-5758406	-	636	211	22.54	9.55	Nuclear	1
IbSAUR39	g34026.t1	LG9	441536-442344	-	288	95	10.86	9.23	Mitochondrial, Nuclear	1
IbSAUR40	g34027.t1	LG9	445964-446634	-	309	102	11.32	7.23	Mitochondrial	1
IbSAUR41	g34028.t1	LG9	451928-452529	+	255	84	9.24	8.51	Chloroplast, Nuclear	1
IbSAUR42	g34030.t1	LG9	459908-460704	+	318	105	11.96	8.08	Cytoplasmic, Mitochondrial	1
IbSAUR43	g38578.t1	LG10	2796607-2797389	+	348	115	12.96	6.94	Cytoplasmic, Mitochondrial, Nuclear	2
IbSAUR44	g38581.t1	LG10	2831886-2832733	-	450	149	16.8	11.33	Mitochondrial, Nuclear	1
IbSAUR45	g39853.t1	LG10	12295426-12296128	+	420	139	15.73	8.78	Cytoplasmic, Nuclear	1
IbSAUR46	g39882.t1	LG10	12512038-12513796	+	261	86	9.4	8.28	Extracellular	3
IbSAUR47	g41728.t1	LG11	2354548-2355251	+	339	112	12.74	8.71	Cytoplasmic, Mitochondrial	2
IbSAUR48	g41730.t1	LG11	2359388-2359954	+	300	99	11.48	9.23	Cytoplasmic, Mitochondrial, Nuclear	1
IbSAUR49	g41731.t1	LG11	2369166-2369894	-	450	149	17.16	10.14	Mitochondrial	1
IbSAUR50	g45051.t1	LG11	26761944-26765893	-	618	205	22.28	8.76	Extracellular, Nuclear	2
IbSAUR51	g45072.t1	LG11	26926404-26930324	+	552	183	19.88	8.55	Chloroplast, Nuclear	3
IbSAUR52	g47823.t1	LG12	6894875-6895503	-	399	132	15.02	6.11	Cytoplasmic, Nuclear	1
IbSAUR53	g47824.t1	LG12	6925898-6926483	-	333	110	12.51	8.93	Nuclear	2
IbSAUR54	g47825.t1	LG12	6935035-6935543	-	318	105	11.68	7.96	Nuclear	2
IbSAUR55	g47827.t1	LG12	6942795-6943343	-	402	133	15.29	9.67	Cytoplasmic, Mitochondrial, Nuclear	1
IbSAUR56	g47828.t1	LG12	6951050-6951673	-	369	122	14.11	8.08	Mitochondrial	1
IbSAUR57	g47829.t1	LG12	6954222-6955933	-	417	138	15.78	7.51	Cytoplasmic, Mitochondrial, Nuclear	1
IbSAUR58	g47830.t1	LG12	6957451-6958073	-	282	93	10.61	7.19	Extracellular	1
IbSAUR59	g47831.t1	LG12	6968186-6968743	-	426	141	15.99	7.88	Cytoplasmic, Mitochondrial, Nuclear	1
IbSAUR60	g47833.t1	LG12	6994029-6994603	-	414	137	15.64	7.51	Cytoplasmic, Mitochondrial, Nuclear	1
IbSAUR61	g53884.t1	LG13	20200425-20201615	-	447	148	17.01	6.36	Nuclear	1
IbSAUR62	g54826.t1	LG13	26167193-26167616	-	327	108	11.96	8.64	Nuclear	1
IbSAUR63	g55050.t1	LG13	27611831-27614062	+	582	193	21.02	9.53	Nuclear	2
IbSAUR64	g55052.t1	LG13	27627628-27628297	-	414	137	14.86	5.62	Mitochondrial, Chloroplast, Nuclear	1
IbSAUR65	g55623.t1	LG14	1797359-1797874	-	432	143	16.36	12.11	Mitochondrial, Nuclear	1
IbSAUR66	g56042.t1	LG14	5083165-5083814	-	291	96	10.92	9.06	Mitochondrial	1
IbSAUR67	g56043.t1	LG14	5084398-5085045	+	435	144	16.36	8.32	Extracellular, Plasmamembrane	1
IbSAUR68	g56044.t1	LG14	5085780-5086364	-	288	95	10.77	6.78	Mitochondrial, Nuclear	1
IbSAUR69	g56045.t1	LG14	5086698-5088046	+	435	144	16.21	8.49	Extracellular, Plasmamembrane	1
IbSAUR70	g56046.t1	LG14	5090252-5091004	-	435	144	16.31	9.23	Extracellular, Plasmamembrane	1
IbSAUR71	g56047.t1	LG14	5091338-5091904	+	264	87	9.76	10.1	Mitochondrial	1
IbSAUR72	g56048.t1	LG14	5092410-5093274	-	435	144	16.41	8.97	Extracellular, Plasmamembrane	1
IbSAUR73	g56049.t1	LG14	5093770-5094344	-	285	94	10.76	8.49	Mitochondrial, Nuclear	1
IbSAUR74	g56058.t1	LG14	5167097-5167664	-	378	125	14.18	8.48	Plasmamembrane, Mitochondrial	1
IbSAUR75	g56059.t1	LG14	5168168-5169114	+	297	98	11.17	6.52	Mitochondrial, Nuclear	1
IbSAUR76	g56063.t1	LG14	5214764-5217774	-	462	153	17.48	4.8	Extracellular, Nuclear	5
IbSAUR77	g56064.t1	LG14	5218338-5224379	+	429	142	15.93	4.95	Extracellular, Nuclear	1
IbSAUR78	g56066.t1	LG14	5229578-5230114	-	288	95	10.63	7.51	Mitochondrial, Nuclear	1
IbSAUR79	g56067.t1	LG14	5230478-5231310	+	435	144	16.19	8.64	Plasmamembrane	1
IbSAUR80	g56068.t1	LG14	5231634-5233114	-	435	144	16.33	8.48	Plasmamembrane, Nuclear	1
IbSAUR81	g56069.t1	LG14	5233608-5234208	+	291	96	10.93	7.52	Mitochondrial, Nuclear	1
IbSAUR82	g56070.t1	LG14	5234741-5235574	-	435	144	16.34	9.66	Extracellular, Plasmamembrane, Nuclear	1
IbSAUR83	g56071.t1	LG14	5236018-5236962	+	291	96	10.65	6.24	Mitochondrial, Nuclear	1
IbSAUR84	g56072.t1	LG14	5237075-5237764	-	435	144	16.34	9.32	Plasmamembrane	1
IbSAUR85	g56073.t1	LG14	5238358-5238874	+	291	96	10.79	6.24	Cytoplasmic, Mitochondrial, Nuclear	1
IbSAUR86	g56074.t1	LG14	5238952-5239614	-	396	131	14.93	9.99	Mitochondrial	1
IbSAUR87	g56077.t1	LG14	5255273-5256243	-	291	96	10.7	7.51	Mitochondrial, Nuclear	1
IbSAUR88	g56078.t1	LG14	5256857-5259375	+	1419	472	53.07	6.98	Plasmamembrane, Nuclear	5
IbSAUR89	g56079.t1	LG14	5259417-5260363	-	279	92	10.52	7.52	Mitochondrial, Nuclear	1
IbSAUR90	g56080.t1	LG14	5260867-5261632	+	399	132	14.73	4.29	Extracellular, Nuclear	1
IbSAUR91	g56082.t1	LG14	5278260-5278823	-	288	95	10.78	6.79	Cytoplasmic, Mitochondrial	1
IbSAUR92	g56083.t1	LG14	5279107-5280236	+	621	206	23.08	8.71	Extracellular, Plasmamembrane	1
IbSAUR93	g56084.t1	LG14	5280357-5281283	-	291	96	10.74	9.63	Mitochondrial, Chloroplast, Nuclear	1
IbSAUR94	g56086.t1	LG14	5283848-5284433	-	288	95	10.69	6.78	Cytoplasmic, Mitochondrial, Nuclear	1
IbSAUR95	g56087.t1	LG14	5284607-5285544	+	435	144	16.36	8.74	Mitochondrial, Nuclear	1
IbSAUR96	g56090.t1	LG14	5294412-5294943	-	288	95	10.62	6.78	Mitochondrial, Nuclear	1
IbSAUR97	g56091.t1	LG14	5295337-5296144	+	432	143	16.08	9.85	Plasmamembrane, Mitochondrial	1
IbSAUR98	g56092.t1	LG14	5297160-5297773	-	276	91	10.62	10.27	Mitochondrial, Nuclear	1
IbSAUR99	g56093.t1	LG14	5298347-5299288	+	276	91	10.13	11.63	Mitochondrial, Nuclear	1
IbSAUR100	g56094.t1	LG14	5299431-5300163	-	435	144	16.27	9.66	Plasmamembrane	1
IbSAUR101	g56095.t1	LG14	5300727-5301816	+	186	61	6.78	4.13	Cytoplasmic, Nuclear	1
IbSAUR102	g56096.t1	LG14	5301834-5304393	-	819	272	30.9	9.82	Plasmamembrane, Nuclear	2
IbSAUR103	g56100.t1	LG14	5328632-5329603	-	156	51	5.68	11.19	Mitochondrial	1
IbSAUR104	g56101.t1	LG14	5330958-5331963	-	315	104	12.11	10.45	Mitochondrial, Nuclear	1
IbSAUR105	g56102.t1	LG14	5332327-5335698	+	1224	407	46.5	8.02	Plasmamembrane, Nuclear	7
IbSAUR106	g56105.t1	LG14	5364627-5365976	+	501	166	18.85	6.73	Extracellular, Plasmamembrane	3
IbSAUR107	g56106.t1	LG14	5368355-5369113	-	435	144	16.31	9.23	Extracellular, Plasmamembrane	1
IbSAUR108	g56107.t1	LG14	5369437-5370108	+	288	95	10.86	7.68	Cytoplasmic, Mitochondrial	1
IbSAUR109	g56108.t1	LG14	5370570-5371433	-	435	144	16.39	8.65	Extracellular, Plasmamembrane	1
IbSAUR110	g56109.t1	LG14	5371787-5372291	+	192	63	7.04	11.03	Mitochondrial, Chloroplast	1
IbSAUR111	g56110.t1	LG14	5373667-5376421	+	729	242	27.42	8.86	Plasmamembrane	5
IbSAUR112	g56111.t1	LG14	5377091-5377643	-	291	96	10.67	7.51	Mitochondrial, Nuclear	1
IbSAUR113	g56115.t1	LG14	5401167-5402003	-	366	121	13.5	9.39	Plasmamembrane, Mitochondrial	2
IbSAUR114	g56116.t1	LG14	5402447-5402963	+	291	96	10.89	7.51	Mitochondrial, Nuclear	1
IbSAUR115	g56117.t1	LG14	5403307-5404229	+	576	191	21.5	9.78	Nuclear	2
IbSAUR116	g56118.t1	LG14	5405207-5406090	+	435	144	16.24	8.64	Plasmamembrane	1
IbSAUR117	g56120.t1	LG14	5407707-5408524	+	435	144	16.31	9.66	Plasmamembrane, Nuclear	1
IbSAUR118	g56121.t1	LG14	5409058-5409663	-	291	96	10.95	8.51	Mitochondrial, Nuclear	1
IbSAUR119	g56122.t1	LG14	5410177-5411622	+	435	144	16.29	7.94	Extracellular, Plasmamembrane	1
IbSAUR120	g56123.t1	LG14	5411889-5412723	-	435	144	16.08	9.28	Plasmamembrane, Nuclear	1
IbSAUR121	g56124.t1	LG14	5413077-5417308	+	882	293	32.73	8.15	Nuclear	8
IbSAUR122	g56125.t1	LG14	5419087-5419677	+	285	94	10.6	6.78	Cytoplasmic, Mitochondrial, Nuclear	1
IbSAUR123	g56126.t1	LG14	5419947-5421573	-	630	209	23.35	4.43	Extracellular, Nuclear	3
IbSAUR124	g56127.t1	LG14	5422107-5422659	+	291	96	10.65	7.51	Mitochondrial, Chloroplast, Nuclear	1
IbSAUR125	g56128.t1	LG14	5423182-5424313	-	621	206	23.06	8.71	Extracellular, Plasmamembrane	1
IbSAUR126	g56129.t1	LG14	5424597-5425155	+	288	95	10.79	7.68	Cytoplasmic, Mitochondrial	1
IbSAUR127	g56130.t1	LG14	5425659-5426533	-	435	144	16.37	8.21	Extracellular, Plasmamembrane	1
IbSAUR128	g56131.t1	LG14	5426847-5427402	+	288	95	10.67	7.68	Mitochondrial, Nuclear	1
IbSAUR129	g56132.t1	LG14	5428111-5428863	-	435	144	16.33	8.97	Extracellular, Plasmamembrane	1
IbSAUR130	g56133.t1	LG14	5429207-5430531	+	288	95	10.88	8.23	Mitochondrial, Nuclear	1
IbSAUR131	g56134.t1	LG14	5430880-5431823	-	441	146	16.42	9.6	Plasmamembrane	1
IbSAUR132	g56135.t1	LG14	5433647-5434218	+	282	93	10.49	4.31	Cytoplasmic	1
IbSAUR133	g56136.t1	LG14	5434476-5435253	-	420	139	15.82	9.15	Mitochondrial, Chloroplast, Nuclear	1
IbSAUR134	g56143.t1	LG14	5470988-5471770	-	411	136	15.26	8.71	Plasmamembrane	1
IbSAUR135	g56144.t1	LG14	5472154-5472674	+	192	63	6.98	10.82	Mitochondrial, Chloroplast	1
IbSAUR136	g56145.t1	LG14	5473495-5474070	-	432	143	16.07	8.37	Extracellular, Nuclear	3
IbSAUR137	g56147.t1	LG14	5477454-5480856	+	804	267	29.78	9.02	Plasmamembrane	1
IbSAUR138	g56151.t1	LG14	5489963-5490750	-	288	95	10.86	7.52	Mitochondrial, Nuclear	1
IbSAUR139	g56152.t1	LG14	5491434-5492069	+	435	144	16.47	8.64	Extracellular, Plasmamembrane	1
IbSAUR140	g56153.t1	LG14	5493082-5493650	-	288	95	10.69	7.51	Mitochondrial, Nuclear	1
IbSAUR141	g56154.t1	LG14	5493984-5494799	+	432	143	16.23	8.33	Extracellular, Plasmamembrane	1
IbSAUR142	g56155.t1	LG14	5495140-5495900	-	291	96	10.84	5.62	Cytoplasmic, Mitochondrial, Nuclear	1
IbSAUR143	g56156.t1	LG14	5496404-5497153	+	351	116	13.12	9.86	Extracellular, Mitochondrial	2
IbSAUR144	g56157.t1	LG14	5497728-5498300	-	285	94	10.67	9.31	Mitochondrial, Nuclear	1
IbSAUR145	g56158.t1	LG14	5501434-5502050	+	435	144	16.27	8.95	Plasmamembrane	1
IbSAUR146	g56159.t1	LG14	5502730-5503280	-	288	95	10.73	6.78	Cytoplasmic, Mitochondrial, Nuclear	1
IbSAUR147	g56160.t1	LG14	5503684-5504424	+	357	118	13.44	8.93	Extracellular, Nuclear	2
IbSAUR148	g56161.t1	LG14	5505006-5505540	-	279	92	10.46	8.21	Mitochondrial, Nuclear	1
IbSAUR149	g56168.t1	LG14	5542304-5542953	+	291	96	10.94	7.61	Mitochondrial, Nuclear	1
IbSAUR150	g56169.t1	LG14	5543515-5544270	-	435	144	16.44	8.76	Extracellular, Plasmamembrane	1
IbSAUR151	g56170.t1	LG14	5544984-5545799	+	114	37	4.12	3.47	Mitochondrial, Nuclear	1
IbSAUR152	g56171.t1	LG14	5546511-5547040	-	330	109	12.65	8.9	Extracellular, Mitochondrial, Nuclear	1
IbSAUR153	g56172.t1	LG14	5547584-5548170	+	288	95	10.79	8.51	Cytoplasmic, Mitochondrial	1
IbSAUR154	g56173.t1	LG14	5549054-5551651	+	840	279	31.83	7.31	Mitochondrial, Nuclear	4
IbSAUR155	g56175.t1	LG14	5560889-5561570	-	345	114	12.91	8.21	Extracellular, Mitochondrial	1
IbSAUR156	g56176.t1	LG14	5561907-5562680	-	435	144	16.21	9.73	Plasmamembrane, Nuclear	1
IbSAUR157	g56177.t1	LG14	5563204-5563790	+	216	71	8.19	5.61	Mitochondrial, Nuclear	2
IbSAUR158	g56178.t1	LG14	5565332-5566400	-	435	144	16.08	9.88	Plasmamembrane, Mitochondrial	1
IbSAUR159	g56179.t1	LG14	5566884-5567518	+	288	95	10.82	7.51	Cytoplasmic, Mitochondrial, Nuclear	1
IbSAUR160	g56180.t1	LG14	5568105-5568880	-	435	144	16.48	9.27	Extracellular, Plasmamembrane, Nuclear	1
IbSAUR161	g56181.t1	LG14	5569374-5569926	+	204	67	7.66	9.22	Mitochondrial, Nuclear	1
IbSAUR162	g56182.t1	LG14	5570001-5571940	-	561	186	20.41	6.27	Extracellular, Nuclear	6
IbSAUR163	g56183.t1	LG14	5573644-5574301	+	261	86	9.78	5.56	Cytoplasmic, Mitochondrial	1
IbSAUR164	g56184.t1	LG14	5574951-5581110	-	1071	356	41.15	10.15	Plasmamembrane, Nuclear	6
IbSAUR165	g56287.t1	LG14	6467205-6467981	-	435	144	16.27	8.33	Extracellular, Plasmamembrane, Nuclear	1
IbSAUR166	g56288.t1	LG14	6468355-6468902	+	288	95	10.75	6.78	Cytoplasmic, Mitochondrial	1
IbSAUR167	g56289.t1	LG14	6469775-6470431	-	342	113	13.22	10.74	Mitochondrial	2
IbSAUR168	g56291.t1	LG14	6473661-6479316	+	3099	1032	118.54	7.5	Nuclear	11
IbSAUR169	g56292.t1	LG14	6479441-6480166	+	408	135	15.32	9.32	Mitochondrial, Nuclear	1
IbSAUR170	g56293.t1	LG14	6480547-6481347	-	291	96	10.93	7.52	Mitochondrial, Nuclear	1
IbSAUR171	g56294.t1	LG14	6481941-6482658	+	435	144	16.4	9.04	Extracellular	1
IbSAUR172	g56295.t1	LG14	6483212-6483797	-	288	95	10.86	7.61	Cytoplasmic, Mitochondrial, Nuclear	1
IbSAUR173	g56296.t1	LG14	6484211-6484839	+	435	144	16.37	8.65	Extracellular, Plasmamembrane, Nuclear	1
IbSAUR174	g56297.t1	LG14	6485358-6486307	-	588	195	22.1	8.33	Cytoplasmic, Nuclear	2
IbSAUR175	g56298.t1	LG14	6486711-6487450	+	435	144	16.34	8.33	Extracellular, Plasmamembrane, Nuclear	1
IbSAUR176	g56312.t1	LG14	6538751-6539395	+	288	95	10.77	7.61	Plasmamembrane, Mitochondrial	1
IbSAUR177	g56313.t1	LG14	6540076-6540677	-	435	144	16.43	8.95	Extracellular, Plasmamembrane, Nuclear	1
IbSAUR178	g56314.t1	LG14	6541351-6542151	+	291	96	10.93	7.52	Mitochondrial, Nuclear	1
IbSAUR179	g56315.t1	LG14	6542754-6545497	-	1059	352	39.55	7.52	Plasmamembrane, Nuclear	6
IbSAUR180	g56317.t1	LG14	6548531-6549138	+	288	95	10.76	6.79	Cytoplasmic, Mitochondrial	1
IbSAUR181	g56318.t1	LG14	6549796-6550547	-	435	144	16.29	8.33	Extracellular, Plasmamembrane, Nuclear	1
IbSAUR182	g56319.t1	LG14	6551001-6551687	+	291	96	10.97	6.79	Mitochondrial, Nuclear	1
IbSAUR183	g56320.t1	LG14	6552039-6552787	-	435	144	16.22	7.93	Extracellular, Nuclear	1
IbSAUR184	g56321.t1	LG14	6553201-6553698	+	288	95	10.66	7.51	Mitochondrial, Nuclear	1
IbSAUR185	g56322.t1	LG14	6555411-6555985	+	288	95	10.62	6.79	Mitochondrial, Nuclear	1
IbSAUR186	g56323.t1	LG14	6556444-6560417	-	1233	410	45.24	5.25	Plasmamembrane	5
IbSAUR187	g56324.t1	LG14	6560901-6561483	+	288	95	10.81	7.42	Mitochondrial, Nuclear	1
IbSAUR188	g56325.t1	LG14	6562700-6563527	-	435	144	16.35	8.97	Plasmamembrane, Nuclear	1
IbSAUR189	g57585.t1	LG14	16017061-16018631	-	501	166	18.53	10.21	Mitochondrial	2
IbSAUR190	g59491.t1	LG14	28968772-28969228	-	276	91	10.66	9.79	Cytoplasmic, Mitochondrial	1
IbSAUR191	g59783.t1	LG14	30420882-30421877	+	438	145	16.4	10.87	Mitochondrial	1
IbSAUR192	g59784.t1	LG14	30425806-30426528	-	300	99	11.39	9.83	Mitochondrial	1
IbSAUR193	g59786.t1	LG14	30436626-30437190	-	252	83	9.4	10.46	Mitochondrial, Nuclear	1
IbSAUR194	g59787.t1	LG14	30440364-30440937	+	303	100	11.35	9.54	Mitochondrial, Nuclear	1
IbSAUR195	g59788.t1	LG14	30442734-30443252	+	270	89	10.06	9.63	Cytoplasmic, Mitochondrial	1
IbSAUR196	g60535.t1	LG15	4101898-4102563	+	438	145	16.3	10.12	Mitochondrial, Nuclear	1
IbSAUR197	g60537.t1	LG15	4136253-4137004	-	393	130	14.88	8.07	Cytoplasmic, Mitochondrial	2
IbSAUR198	g60891.t1	LG15	6463251-6464001	+	459	152	16.91	10.46	Mitochondrial, Nuclear	1
IbSAUR199	g60892.t1	LG15	6465061-6465767	-	396	131	14.58	4.92	Nuclear	1
IbSAUR200	g63850.t1	LG15	28866124-28866695	-	303	100	11.23	8.49	Extracellular, Mitochondrial, Nuclear	1
