# Supplementary material for: Genome-wide identification, characterization, and expression analysis of the sweet potato (Ipomoea batatas [L.] Lam.) ARF, Aux/IAA, GH3, and SAUR gene families
Source: BMC Plant Biol. 2023 Dec 7;23:622. doi: 10.1186/s12870-023-04598-w (PMC10701959; doi:10.1186/s12870-023-04598-w)
Supplement: Supplementary file 13 — Additional file 13: Table S3. FPKM values from Ding et al. [26] used for plotting heatmaps. [file 12870_2023_4598_MOESM13_ESM.xlsx]

## Sheet: ARF
Name	Gene ID	Xuzi3_shoot	Xuzi3_youngleaf	Xuzi3_matureleaf	Xuzi3_stem	Xuzi3_FR	Xuzi3_ITR	Xuzi3_ETR	Xuzi3_MTR	Yan252_shoot	Yan252_youngleaf	Yan252_matureleaf	Yan252_stem	Yan252_FR	Yan252_ITR	Yan252_ETR	Yan252_MTR
IbARF1	g59391	54.8389	42.2535	26.4459	51.2778	59.8399	46.9394	42.4931	49.8652	58.6812	36.9374	23.0072	43.8843	56.5167	47.3376	41.6584	41.2717
IbARF2	g8727	9.80386	11.6662	7.31692	8.33696	6.70909	4.85216	2.23433	3.5668	9.10251	9.80103	8.71179	8.26659	8.46929	5.53542	6.67299	3.26665
IbARF3	g34371	52.4062	53.0796	30.6329	42.8121	38.5706	40.4843	37.4706	34.2575	48.9771	46.8053	28.6504	39.7199	41.4056	42.9599	36.3101	34.1596
IbARF4	g4753	34.6738	21.4816	16.7355	45.5307	23.3856	20.3433	14.9709	13.6216	30.9754	24.4492	18.8052	48.1773	26.4837	23.0309	21.1618	13.3648
IbARF5	g41733	13.3793	19.6963	2.15674	5.58599	15.3321	8.16439	4.40666	4.34621	12.4617	20.6558	1.22102	5.7089	12.8265	7.84435	4.9921	3.85369
IbARF6	g37210	193.822	139.493	54.7062	96.7838	147.703	106.199	94.4062	88.7056	202.717	146.266	95.3752	163.229	168.46	122.424	130.104	88.5905
IbARF7	g60744	64.8431	47.5921	17.0758	59.512	56.5024	56.1066	49.4496	50.9507	63.7155	47.6649	25.772	63.6999	54.4928	60.7833	69.6848	62.9271
IbARF8	g29590	53.6808	24.3501	7.39313	28.9665	36.9226	33.2985	27.706	25.139	60.9036	34.3696	11.9517	40.0535	41.1737	43.74	35.4736	33.3856
IbARF9	g35069	39.1583	32.1914	15.3897	18.3486	36.8569	21.6368	24.8285	31.0678	49.3019	43.9516	18.5105	20.9444	29.529	22.5379	23.3516	17.8584
IbARF10	g48029	34.6603	39.2183	26.4269	25.3139	38.2622	50.9764	46.1152	39.3161	31.0107	34.4243	36.1915	37.0015	41.2484	55.4703	32.6236	50.5736
IbARF11	g35353	50.0676	40.1138	92.1317	100.698	69.1035	68.6069	49.6623	49.9652	37.9527	33.7096	80.6859	106.429	92.278	81.048	92.5142	60.601
IbARF12	g499	154.3	105.761	30.4379	36.9467	27.036	27.4872	17.863	18.5434	146.258	115.298	41.3788	54.311	29.5617	31.4153	29.2349	22.3976
IbARF13	g47890	0.035453	0.0609495	0.0576299	0	0	0	0	0	0.0485311	0.0199409	0.0784186	0	0	0	0	0
IbARF14	g59133	21.8802	21.1973	15.8909	20.6901	13.6979	12.3853	7.20665	5.46665	17.6507	17.6206	15.8089	16.8882	15.3387	15.0202	16.5422	12.9743
IbARF15	g34554	16.3057	16.0184	9.36444	17.7168	22.2115	15.5383	8.78318	9.77693	12.3661	18.5399	9.03052	17.3567	21.9726	11.3678	5.73822	3.55955
IbARF16a	g31604	23.1155	27.0192	16.2078	18.5314	21.0214	17.2253	13.2438	18.9282	20.3266	23.0412	16.7271	19.5786	17.3358	16.448	19.1976	13.9878
IbARF16b	g31598	10.0765	11.4381	6.82051	7.66058	9.32541	6.42079	5.4883	8.9921	8.29967	9.36156	7.54811	8.19731	7.88562	6.80783	8.04762	7.08295
IbARF17	g32239	30.7574	59.9084	42.9407	86.4426	132.487	115.324	72.0201	74.6254	30.0397	51.4209	40.2042	92.8646	152.337	115.894	131.124	87.9892
IbARF18	g54977	6.02203	7.93598	4.50226	7.66996	9.26749	5.67146	5.29565	10.9859	10.1296	9.25271	6.79931	7.97756	11.4028	9.4999	4.6318	5.80923
IbARF19	g47893	0	0.2463	0.0155257	0	0	0	0	0	0.130745	0.112815	0.0158447	0.0166575	0	0	0	0
IbARF20	g48000	0	0.0334899	0	0	0	0	0	0	0.0133332	0	0	0	0	0	0	0
IbARF21	g55041	10.7596	11.9899	4.98712	17.3851	17.4146	15.1424	11.9858	12.12	11.2269	8.93922	5.79208	18.9911	13.2625	13.8569	13.2406	10.2348
IbARF22	g42441	27.1287	28.8736	30.6551	80.9905	67.0661	61.5417	42.3444	60.0458	21.4332	19.7004	39.4406	97.588	105.694	87.4671	100.697	80.3653
IbARF23	g19483	29.3681	47.0262	24.1991	25.0573	43.2628	30.5946	22.8254	19.5793	32.0118	45.1112	22.2487	25.4228	51.8645	38.0267	31.4509	28.912
IbARF24	g52627	14.257	10.333	11.3792	15.5192	15.0218	13.2059	10.4619	9.70029	14.48	12.1744	13.4924	19.6753	19.0348	19.4374	20.8109	14.7258
IbARF25	g52675	31.402	25.4549	25.1003	36.4669	33.6215	32.5057	22.0338	23.5691	26.0663	19.2202	23.2229	31.8209	32.7385	34.6188	36.9115	25.5487
IbARF26	g4723	21.2748	15.5272	4.6594	13.5994	15.8445	24.5595	32.5325	31.3579	17.805	15.7192	6.05606	7.35709	7.99461	18.4764	15.2941	20.2609
IbARF27	g59859	0.0843477	0.0966715	0.0457032	0.0250262	0	0	0	0	0	0.0237211	0	0	0	0.0232856	0	0
IbARF28	g60835	2.58831	1.83838	1.26419	2.16326	3.34571	2.43082	1.54818	1.81069	3.11061	2.09146	1.93524	2.16167	1.49517	1.89204	1.71819	1.93799

## Sheet: IAA
Gene ID	Name	Xuzi3_shoot	Xuzi3_youngleaf	Xuzi3_matureleaf	Xuzi3_stem	Xuzi3_FR	Xuzi3_ITR	Xuzi3_ETR	Xuzi3_MTR	Yan252_shoot	Yan252_youngleaf	Yan252_matureleaf	Yan252_stem	Yan252_FR	Yan252_ITR	Yan252_ETR	Yan252_MTR
g5344	IbIAA1	11.4067	9.14454	24.4664	5.19058	14.8487	36.6647	14.1275	13.538	14.4009	9.30791	62.1612	11.3383	6.06005	4.56851	0.352606	0.871029
g4276	IbIAA10a	0	0	0	0.0746459	0	0	0	0	0.0573986	0	0	0	0.143313	0	0	0
g8241	IbIAA12	37.9852	8.54395	6.03382	53.0843	19.6947	12.486	3.82835	3.97655	24.3615	11.3089	8.65512	28.6639	39.5756	21.417	13.398	6.96838
g8424	IbIAA14	5.75405	3.07509	0.840754	2.14844	0.0741693	0.0384912	0	0	2.06504	1.34548	1.6088	0.30068	0.0368286	0.0356967	0	0
g8426	IbIAA3	1.13695	6.76351	10.5608	0.321271	0.18633	0.0644656	0	0.126546	2.32217	7.85655	20.837	0.503584	0.061681	0	0	0
g9596	IbIAA7	42.7892	18.1227	16.9382	4.9755	0.627321	1.51927	1.21643	1.17162	28.5278	13.2767	39.2088	1.43052	0	0.0503202	0.16312	0
g9605	IbIAA19	22.8024	10.1711	9.26095	2.9744	0.329934	0.733816	0.398817	0.24008	36.4819	20.7518	47.0743	2.86616	0	0	0.0490236	0.0865008
g9720	IbIAA11	12.0408	9.99738	9.62686	7.24034	22.0398	21.9199	12.662	12.6334	8.54648	11.7991	10.0614	8.77311	28.1674	22.5741	17.8792	11.1542
g13071	IbIAA13	6.42427	3.89549	0.607142	0.930885	2.69946	1.20079	0.407881	0.218254	6.71487	5.58816	1.94146	1.21595	8.04245	2.14473	0.222835	0.314548
g13174	IbIAA6a	10.4922	4.211	34.1519	14.2055	0.391084	0.180408	0	0.35414	30.2808	15.0839	65.6855	13.4322	2.41661	2.50965	0.0451965	0.318992
g13217	IbIAA6b	15.0149	8.09064	43.5119	13.4757	0.728425	0.711579	0.18128	0.480159	49.2197	25.0837	105.376	21.8871	3.53187	3.75328	0.267401	0.27523
g13218	IbIAA4	69.224	26.6911	28.6255	17.0305	25.2911	24.3412	17.6549	15.7398	72.0986	47.5255	54.9695	16.964	30.3224	35.0561	17.7442	18.0597
g13864	IbIAA2	48.5161	20.2971	6.82866	48.6834	126.293	76.8942	33.9317	77.9744	42.0578	21.7751	11.3416	44.9163	81.4087	50.5276	38.3803	18.0792
g13867	IbIAA17	106.786	15.6491	16.2287	79.1655	72.4812	62.8765	32.185	49.5306	126.884	37.5461	31.0676	52.349	102.2	75.497	56.5264	75.7834
g16695	IbIAA33	0.332437	0	0	0.0986349	0.190686	0.197919	0.100843	0	0.0758447	0.0934913	0.18383	0	0	0.642424	0.0991668	0.174977
g19769	IbIAA24	172.815	50.1333	12.9976	115.153	78.2112	55.7985	28.3401	24.3887	146.934	64.829	30.4716	98.7377	126.152	81.1476	54.2318	43.1155
g21443	IbIAA28	28.0703	5.73518	2.68559	53.3366	7.49019	10.8953	6.82353	10.2482	50.9725	9.16748	6.0613	40.4498	23.6728	12.9462	7.67685	5.86976
g21732	IbIAA29	0.360042	0.206324	0.29263	0	0.309781	0.0535884	0	0	0.164286	0.405019	1.19457	0	0.153821	0	0.161102	0.0473768
g21733	IbIAA30	0.531241	0.669745	0.633268	0.189145	0.0609441	0.189767	0	0	0.339364	0.298802	1.64507	0.123533	0	0.175989	0	0.111847
g21833	IbIAA23	0.0967635	0.0554507	0	0.11484	0	0	0	0	0	0	0	0	0	0	0	0
g21837	IbIAA32	0.374603	0.286223	0.338293	0.370485	0.358121	0.148682	0	0	0.398836	0.351165	2.41671	0	0.0711297	0.137887	0	0
g29122	IbIAA8	78.3339	58.5159	52.552	110.233	139.618	133.43	89.7995	88.1343	77.773	72.5908	61.2499	111.837	163.829	135.031	106.685	97.4283
g31376	IbIAA18	130.526	24.4964	19.771	336.299	38.7003	44.565	27.415	32.6956	79.3634	11.2649	11.6287	174.282	48.0949	42.5736	73.4848	28.3965
g31897	IbIAA20a	0.176081	0	0	0	0.0673334	0	0	0	0	0	0	0	0.0668685	0	0	0
g36618	IbIAA31	0.439663	0.440914	0.357343	0	0.126096	0	0	0	0.702157	1.23647	0.486246	0.127797	0.0626125	0	0	0
g39034	IbIAA22	15.2498	5.68325	0.883352	21.283	6.42899	8.12872	8.36584	8.05771	19.155	6.11308	1.84056	11.4124	4.83682	6.63844	7.17313	10.9764
g42000	IbIAA9	289.221	188.446	55.4948	104.897	167.181	194.213	139.063	130.31	328.669	272.453	73.8147	122.999	268.522	188.457	104.017	111.28
g51198	IbIAA15a	15.8108	3.15438	2.34799	10.1467	8.4645	10.5287	6.82114	19.0938	11.0086	2.56908	1.87813	3.33617	3.40245	5.49647	9.2232	6.04114
g51202	IbIAA5a	39.5855	5.80363	6.53734	2.03809	0.151544	0.209722	0.32057	0.360223	42.5548	11.8385	5.3081	0.563158	0.100332	0.048624	0	0
g51416	IbIAA15b	0.453141	0.29677	0.420911	0.998757	0.891162	2.23533	1.25675	2.19397	10.6928	2.18463	0.93071	2.03217	1.47501	5.07537	7.26073	2.79397
g51419	IbIAA5b	1.46256	0.391126	0.422656	0.115719	0.111857	0.0580499	0.0591546	0.0569758	8.31977	2.30337	1.56361	0.3401	0.22217	0.0538354	0	0
g55269	IbIAA25	0.731282	1.23724	0.490583	0.247969	0.159796	0.0414642	0.12676	0	0.476687	1.09685	0.577687	0.242928	0.158693	0.115361	0.0831022	0.183289
g55286	IbIAA27	116.257	68.2297	54.0872	154.984	173.305	161.62	72.8828	115.331	86.7358	57.0095	57.0827	145.191	131.993	110.598	163.115	74.942
g55517	IbIAA21	7.11376	4.36481	3.54306	8.99699	5.97643	7.78597	8.67525	6.04635	14.3938	11.3569	14.5032	12.4483	12.648	13.1718	11.532	12.1784
g56225	IbIAA16	185.779	103.092	99.8124	49.6275	59.2414	101.625	102.629	84.7641	157.409	98.1873	135.467	43.6081	45.7678	99.3286	73.47	114.027
g61025	IbIAA26	45.1272	20.4867	10.5247	91.2661	7.87596	5.08425	5.13022	6.65358	41.6411	22.9806	11.3891	94.862	15.5478	11.4642	21.029	10.7525
g62057	IbIAA20b	0	0	0	0	0	0.0652281	0	0	0.0499923	0.123248	0	0	0.0624106	0	0	0
g62205	IbIAA20c	0	0.0630557	0	0	0	0	0	0	0.100416	0	0.0608464	0	0	0	0	0
g62815	IbIAA10b	0.128651	0.0368621	0.0348545	0.0381712	0.0737947	0.153187	0.0390256	0	0.0293515	0	0	0	0	0	0	0

## Sheet: GH3
Gene ID	Name	Xuzi3_shoot	Xuzi3_youngleaf	Xuzi3_matureleaf	Xuzi3_stem	Xuzi3_FR	Xuzi3_ITR	Xuzi3_ETR	Xuzi3_MTR	Yan252_shoot	Yan252_youngleaf	Yan252_matureleaf	Yan252_stem	Yan252_FR	Yan252_ITR	Yan252_ETR	Yan252_MTR
g9512	IbGH3.11	2.37168	1.99564	2.63522	7.76722	5.40714	4.07512	3.38771	4.49092	2.19177	1.8912	2.42375	7.26027	5.57503	5.03902	6.66282	4.36123
g28936	IbGH3.3	0.264273	4.17309	0	0.313642	0.235803	0.0349637	0	0.0343168	0.348361	1.61856	0.0324748	0.341406	1.53886	0.162127	0	0
g29011	IbGH3.2	0.26114	8.05374	0.102907	0.253574	0.163407	0	0.0864165	0.0277445	0.433298	2.83079	0	0.441633	1.94735	0.393229	0	0
g30914	IbGH3.7	1.0453	3.67966	0.782157	0.472599	0.114207	0.0592693	0	0	2.77095	6.04738	1.6515	0.318307	0.0283546	0.0274831	0.0890903	0
g30915	IbGH3.4	9.61143	12.5938	16.7355	3.68483	0.0309726	0.0321474	0	0.0631052	10.9149	12.5129	8.00219	0.816155	0.0615176	0.0298134	0.0322148	0.028421
g30916	IbGH3.8	5.80397	8.03165	3.86699	5.53608	2.09614	1.38217	0.834654	0.251222	11.3584	13.2998	5.89589	5.5735	0.514295	0.427276	0.230845	0.226289
g49834	IbGH3.9	12.6389	3.27183	0.105765	0.144787	0.307902	0.0290527	0.0888169	0.0570304	12.3357	6.97164	0.134923	0.170213	0.25018	0.134717	0	0
g54101	IbGH3.5	37.3088	21.0058	6.86516	59.5162	21.5807	22.975	14.0532	30.8013	31.0467	17.0271	19.4141	24.5145	5.53698	3.36426	3.31788	2.11264
g54418	IbGH3.10	21.0401	15.9083	8.26322	5.39905	13.1658	12.157	6.9626	6.31345	19.602	21.4586	3.08733	3.7566	7.65646	9.7902	4.74964	2.63935
g56407	IbGH3.12	4.74999	6.06312	11.6879	9.59453	6.94506	3.92585	3.25469	4.20152	2.75387	2.91265	7.84899	6.02086	5.32669	4.56646	4.35638	2.96095
g56453	IbGH3.13	6.64332	8.2326	17.3908	14.6846	9.7409	6.00688	4.48384	4.53705	6.34682	6.72589	15.3602	12.7447	12.8666	8.6198	9.7352	5.94438
g59630	IbGH3.1	43.9792	22.3077	6.82335	26.7368	71.9032	60.6336	4.21213	37.1843	46.3617	18.2865	8.49923	16.7013	39.2492	28.0761	27.6237	13.3572
g61115	IbGH3.6	18.1658	7.11568	3.51635	0.333548	4.77763	5.81066	2.60411	3.79215	31.0807	15.3479	17.7734	0.207943	1.45541	3.75241	0.762152	1.47928

## Sheet: SAUR
GeneID	Name	Xuzi3_shoot	Xuzi3_youngleaf	Xuzi3_matureleaf	Xuzi3_stem	Xuzi3_FR	Xuzi3_ITR	Xuzi3_ETR	Xuzi3_MTR	Yan252_shoot	Yan252_youngleaf	Yan252_matureleaf	Yan252_stem	Yan252_FR	Yan252_ITR	Yan252_ETR	Yan252_MTR		Genes with 0 FPKM
g58	IbSAUR1	35.7504	8.31915	34.5519	45.8908	42.5694	31.5023	19.5903	23.9427	30.5206	9.53897	36.9873	52.1354	79.4501	55.8085	24.4452	25.3513		IbSAUR92	g56083.t1
g409	IbSAUR2	2.18451	0.894174	0.33819	0.277779	0.537017	1.11477	0.283997	0.182358	2.27836	1.31647	0.94913	0.725685	0.622194	2.41229	0.279277	0.739165		IbSAUR107	g56106.t1
g883	IbSAUR3	0.283033	1.73006	0.408959	0.447876	0	0	0	0	0	0.21226	0.208681	0.109693	0	0	0.112573	0		IbSAUR115	g56117.t1
g884	IbSAUR4	0.0556787	0.51051	0.362029	0.3304	0.191624	0.397784	0	0.0650707	0.152436	0	0.862091	1.42421	0.697771	1.47562	0.597927	0.175838		IbSAUR132	g56135.t1
g1551	IbSAUR5	0	0.283904	0.0894805	0	0	0	0	0	0	0	0	0	0	0	0	0		IbSAUR133	g56136.t1
g1552	IbSAUR6	0	0.0749545	0.0708722	0.155233	0	0.389359	0	0	0	0	0.289313	0	0	0.0722182	0	0		IbSAUR155	g56175.t1
g8533	IbSAUR7	0	0	0	0	0	0	0	0	0	0	0.775373	0.815147	0	0	0	0		IbSAUR163	g56183.t1
g9177	IbSAUR8	6.19443	6.59237	18.974	16.8037	6.52616	3.53737	3.52799	1.32967	3.51869	5.97277	18.8046	37.6276	34.0618	15.4256	15.9892	4.19196		IbSAUR190	g59491.t1
g13595	IbSAUR9	0.24572	0.46937	5.947	2.43019	1.40945	1.26786	0.596301	0	0	0	3.07989	10.4755	7.46519	4.16056	1.27052	0.344891
g15626	IbSAUR10	26.2175	11.3366	2.42046	1.70408	0.0610077	0.37993	0.0645267	0.31075	32.9526	20.6987	3.76409	0.741971	0.181759	0.352346	0.697998	0.111963
g16981	IbSAUR11	0.757561	1.95355	4.82313	1.23624	0	0	0.689404	0	1.55552	1.49134	5.65532	1.76161	0.431538	0.941118	0.112991	1.19622
g19020	IbSAUR12	3.88211	8.16723	0.633929	0.126228	0.366046	1.39308	1.35506	0.4972	6.79436	14.178	0.58814	0.370985	0.666451	0.822141	0.634544	0.727763
g19027	IbSAUR13	0.577837	0.551886	0	0.114297	0.552414	0.229346	0.701133	0	1.40621	0.433347	2.02369	0.335921	0.21944	0.425391	0.229827	0.811047
g19521	IbSAUR14	0	0	0	0	0.344303	0	0.0910406	0.0876874	0.0684725	0	0	0	0.170963	0	0	0
g20692	IbSAUR15	0.16982	0.097316	0.184032	0.100772	0.292227	0	0	0	0.232464	0.0955169	0.375625	0.0987234	0.193473	0.28129	0.101315	0
g20693	IbSAUR16	0	0	0	0	0	0.0936144	0	0	0	0.0884416	0	0	0	0	0	0
g24170	IbSAUR17	0	0.0471644	0.0445957	0	0	0	0	0	0.0375548	0	0.0455119	0	0	0	0	0
g24171	IbSAUR18	0.488523	0.239957	0.151259	0.331305	0.400311	0.249296	0.0846803	0.163123	0	0.157014	0	0	0	0	0	0
g24193	IbSAUR19	0	0.0526982	0	0	0	0	0	0	0.0839221	0.051724	0.0508518	0	0	0	0	0
g24194	IbSAUR20	0.673666	1.73721	2.37264	0.399757	0.676227	0.401072	0.204352	0.0984128	0	0	0.465651	0	0	0	0	0
g24196	IbSAUR21	0.136768	0.235126	0.296427	0	0	0	0.0829753	0.0799191	0	0.0769264	0.907551	0	0	0	0.0815963	0
g24199	IbSAUR22	0	0	0.43472	0	0	0	0	0	0	0.15042	0.221826	0.0777349	0	0	0	0
g24200	IbSAUR23	0	0	0.0883352	0	0	0	0	0	0	0.0916962	0	0	0	0	0	0
g24201	IbSAUR24	0.219974	0.201691	0.524442	0.104427	0	0	0	0	0.160597	0.0989813	0.729842	0	0.0501225	0	0	0
g24202	IbSAUR25	0	0	0.419525	0.0918894	0	0	0	0	0.141316	0	0.256887	0	0	0	0	0
g24203	IbSAUR26	0	0.0618534	0.584846	0	0	0	0	0	0.147753	0.0607099	0.47749	0	0	0	0	0
g24204	IbSAUR27	0	0	0	0.087501	0	0	0	0	0	0	0.0815395	0	0	0	0	0
g24205	IbSAUR28	0	0.0841348	0.636421	0	0	0	0	0	0.53594	0.743215	1.05543	0.0853516	0	0	0	0
g24206	IbSAUR29	0.0646523	0	0.140126	2.45536	3.8568	2.54042	2.66721	2.94676	0.295005	0	0.286009	1.57857	2.94629	1.71344	1.38859	1.4973
g25244	IbSAUR30	0	0	0	0.162317	0	0	0	0	0	0	0	0.0795087	0.155817	0.151028	0	0.287949
g26581	IbSAUR31	9.37364	7.46561	7.63291	12.2561	3.94901	5.61219	6.42584	3.52782	6.52446	5.9574	5.91551	8.43561	9.29152	9.70771	9.16262	8.02785
g27227	IbSAUR32	82.4312	34.2721	127.908	144.085	200.324	221.046	63.6724	110.327	83.6005	39.69	156.141	240.431	375.77	155.437	153.735	46.6352
g27864	IbSAUR33	9.39843	6.16582	10.6766	12.308	10.2614	8.18089	4.08965	3.93901	8.69522	4.95813	23.154	17.7099	31.2363	13.814	5.56848	3.07045
g30412	IbSAUR34	1.49402	2.31161	2.10476	0.354623	0.342788	0.266842	0	0	0.340857	0.840325	1.48708	1.38965	0.595737	0.329959	0.178268	0
g31143	IbSAUR35	0.227776	0	0	0	0.261306	1.89852	1.47402	1.41973	0.415733	0.0854101	0.0839699	0.706218	0.173001	2.76678	2.17428	10.3904
g31195	IbSAUR36	0.0703674	0.120973	0	0.417564	0	0.209469	0.085382	0.164474	0.0963249	0.118737	0	0.204537	0.0400841	0	0	0.0740753
g31196	IbSAUR37	6.76426	2.74775	2.04136	0.914569	1.27696	1.22344	3.1168	4.00267	4.21952	4.14174	2.74617	1.6924	0.975493	1.60737	1.5325	0.901353
g31246	IbSAUR38	1.33366	1.52852	0.867165	0.823059	0.856791	0.698726	0.517835	0.498762	1.60656	1.26022	0.589987	1.55063	1.15476	0.942542	0.509229	0.0561576
g34026	IbSAUR39	0.189156	0.289057	0	0	0.506334	0.450461	0.0765057	0.736878	0.287703	0.141857	0.0697324	0.219928	0.215502	0.208879	0	0.132749
g34027	IbSAUR40	0.380194	0.0871486	0	0	0	0	0	0.177731	0.277569	0	0	0	0	0	0	0
g34028	IbSAUR41	11.1895	4.37193	7.53274	1.91148	0	0	0	0	10.985	8.86829	18.5625	0.985591	0	0.280822	0.505734	0
g34030	IbSAUR42	15.9366	10.783	5.68741	0.227876	0.367119	0.152417	0	0.224396	13.6091	15.5515	10.6883	0.297658	0.0729169	0.282703	0.152737	0
g38578	IbSAUR43	0.637822	2.64992	4.31999	0.189243	0	0.189866	0	0.0931764	2.18276	5.11217	4.2324	0.185396	0.272497	0.352162	0	0.0839288
g38581	IbSAUR44	0.180446	0.206811	0.717006	0.14277	0	0	0.072983	0	0.219565	0.81195	0.731737	0	0	0	0	0
g39853	IbSAUR45	3.77378	0.499056	8.7297	7.83782	0	0.518479	0.704463	0.593701	1.25835	0.408192	9.55115	7.34097	0.165361	0.240419	2.59783	1.60433
g39882	IbSAUR46	2.25758	2.24244	2.03875	1.96483	1.98559	4.2114	2.64798	1.67098	4.05181	2.37029	3.32903	5.42468	2.40055	3.49015	3.4121	2.61419
g41728	IbSAUR47	5.62336	5.09827	0.636683	0.19922	1.63686	2.99813	3.8699	1.47133	5.59139	6.137	1.39235	0.390339	0.764966	6.85847	1.40206	5.1245
g41730	IbSAUR48	4.41052	3.71382	0.487716	1.17508	0.516302	1.92918	0.546083	0.525969	3.03928	4.75897	0.199095	0.83723	1.43566	1.68973	0	0.379014
g41731	IbSAUR49	17.1453	10.0257	2.35095	2.82383	9.07188	21.4984	20.8037	9.56888	16.2853	11.0212	2.86363	0.0813654	1.59456	8.19141	3.50707	8.54552
g45051	IbSAUR50	0.251958	0.231017	0.163826	0	0.0578095	0	0	0.0588919	0.321909	0.0566866	0.0557307	0.117179	0	0.0556459	0	0
g45072	IbSAUR51	0.101587	0	0	0	0	0	0	0	0	0.0571387	0	0.177171	0.0578682	0	0	0
g47823	IbSAUR52	33.0175	12.18	0.967045	0.288837	0.0930659	0	0.0984341	0	50.3426	19.5293	2.42242	2.64101	0	0	0	0
g47824	IbSAUR53	3.70516	2.24122	0	0	0	0	0	0	8.45324	1.62089	0	0	0	0	0	0
g47825	IbSAUR54	2.68137	0.558752	0	0	0	0	0	0	1.00104	0	0.134794	0	0	0	0	0
g47827	IbSAUR55	2.78901	0.213101	0	0	0	0	0	0	1.35745	0.209161	0	0.108091	0	0	0	0.0978659
g47828	IbSAUR56	18.3994	2.90542	0	0	0	0.0973709	0	0	16.418	2.20777	0.0904395	0	0	0	0.0975751	0
g47829	IbSAUR57	24.5644	5.24504	1.38571	0.0798721	0.0772066	0	0.08166	0	9.45825	1.74126	1.93519	0.234745	0	0.074317	0	0
g47830	IbSAUR58	3.35818	0.187748	0.798851	0	0.187927	1.17033	0.397534	0	2.98989	1.56635	0.905849	0.0952315	0	0.180894	0.0977319	0
g47831	IbSAUR59	9.60382	3.77383	0.594716	0.108552	0	0	0	0	2.67104	0.411563	0.505779	0.319034	0	0	0.109137	0
g47833	IbSAUR60	23.2541	12.4103	1.53894	0.526683	0	0	0	0	18.7105	8.88607	2.55216	0.103195	0.303355	0.0980104	0.105905	0.0934329
g53884	IbSAUR61	15.6263	0.981338	0.881496	6.04632	1.0805	0.815625	0.675307	0.850568	15.706	2.35983	3.1723	4.231	3.56055	1.37099	1.17492	0.450676
g54826	IbSAUR62	0	0	0	0	2.76337	2.00773	0.146139	0.563023	0.109912	0.135485	0	0.280066	1.09772	0.132998	0	0
g55050	IbSAUR63	0.0460217	0.105492	0.997461	0	0	0	0	0	0.251994	0.207083	1.67962	0.695612	0	0	0	0
g55052	IbSAUR64	12.7175	7.59326	1.15536	24.1311	5.41646	24.1198	13.0286	10.7688	6.32414	3.34095	4.96903	1.68228	0.433795	9.67065	1.99905	8.738
g55623	IbSAUR65	0	0.453511	0.214406	0.352213	0.113486	0.471162	0	0	0.541664	0.111282	0	0.805123	0.45081	0.327716	0	0.520684
g56042	IbSAUR66	1.02049	0.0899685	1.10589	0	0	0	0	0	0.214913	0.264916	3.81992	0	0	0	0	0
g56043	IbSAUR67	0.314968	0.180493	0.170663	0	0	0	0	0	1.50904	0.354313	1.30627	0	0	0	0	0
g56044	IbSAUR68	0.0872363	0	0	0.103533	0	0	0	0	0.079611	0	0.289437	0	0	0	0	0
g56045	IbSAUR69	0	0	0	0	0	0	0	0	0.137961	0.042515	0	0	0	0	0	0
g56046	IbSAUR70	0	0	0	0	0	0	0	0	0	0	0	0.0787686	0	0	0	0
g56047	IbSAUR71	0.0900106	0	0.29263	0.106825	0	0	0	0	0.246428	0	0.497737	0	0	0	0	0.0947535
g56048	IbSAUR72	0.117931	0	0	0	0	0	0	0	0.0538111	0	0.195638	0	0	0	0	0
g56049	IbSAUR73	0	0	0	0	0	0	0	0	0.161996	0	0	0	0	0	0	0
g56058	IbSAUR74	0	0	0.0973712	0.319911	0	0	0	0.210017	0.0819979	0.101076	0.198743	0	0.102367	0	0	0
g56059	IbSAUR75	0	0.123445	0	0	0	0	0	0	0	0	0.11912	0	0	0.0594693	0	0
g56063	IbSAUR76	0	0.0694288	0.131295	0.215683	0	0	0	0.0707963	0.0552828	0	0.267985	0	0	0.133788	0	0
g56064	IbSAUR77	0	0	0	0	0	0	0	0	0.197842	0.0609682	0.479522	0	0	0.0598489	0	0
g56066	IbSAUR78	0.570291	0.326807	0.103003	0	0	0	0	0	1.12762	0.320766	0.946071	0.110511	0	0	0	0
g56067	IbSAUR79	0	0	0	0	0	0	0	0	0	0	0	0.0711947	0	0	0	0
g56068	IbSAUR80	0.309807	0.197262	0.223822	0.081707	0	0.0409879	0.125304	0	0.188484	0.116169	0.647192	0	0.0392175	0.114036	0.164295	0.0724737
g56069	IbSAUR81	1.35856	1.16779	3.4966	0	0	0	0	0	0	0	0.0939063	0	0	0	0	0
g56070	IbSAUR82	0.244639	0.350478	0.463945	0	0	0	0	0.0714763	0.0558137	0	0	0	0	0	0	0
g56071	IbSAUR83	0.323809	0.618534	0.818785	0.1281	0	0	0	0	0.147753	0	0.417803	0.0627479	0	0	0	0
g56072	IbSAUR84	0.221826	0.254236	0.480779	0	0	0	0	0	0.0674787	0	0.245329	0	0	0	0	0
g56073	IbSAUR85	2.07338	1.01842	3.85182	0.117177	0	0	0	0	1.08123	0.333199	1.20113	0	0	0.218054	0	0
g56074	IbSAUR86	0.0769577	0	0	0	0	0	0	0	0	0	0	0	0	0	0	0
g56077	IbSAUR87	1.41808	0.361173	0.284585	0	0	0	0	0	0.191723	0.118165	0.522777	0	0	0	0	0
g56078	IbSAUR88	0.0903832	0.0345296	0.163245	0	0	0	0	0	0	0	0	0	0	0	0	0
g56079	IbSAUR89	1.2925	0.308613	1.80919	0.127829	0	0	0	0	0.0982935	0	0.5956	0.187846	0	0	0	0
g56080	IbSAUR90	1.53171	1.52653	0.433016	0.316147	0	0	0	0.0778297	0.607749	0.524407	0.220956	0.15486	0.0758717	0.0735398	0	0.0701052
g56082	IbSAUR91	0.18098	0.103712	0.098063	0	0	0	0	0	0.0825805	0	0.200156	0	0	0	0	0
g56084	IbSAUR93	0.60519	0.315279	0.834701	0	0	0	0	0	0.0502082	0.06189	0.0608464	0.0639676	0	0	0	0
g56086	IbSAUR94	0.783785	0.199623	0.0943752	0	0	0	0	0	0.238425	0.587796	0.674199	0	0	0	0	0
g56087	IbSAUR95	0.147884	0.0847454	0.16026	0	0	0	0	0	0.337394	0.166357	0.408881	0	0	0	0	0
g56090	IbSAUR96	0.671604	0.659769	0.207945	0	0	0	0	0	0.525343	0.323786	0.424435	0	0	0	0	0
g56091	IbSAUR97	0	0.0723539	0.136826	0	0	0	0	0	0.518507	0.142033	0.209456	0	0	0	0	0
g56092	IbSAUR98	0.249328	0.285757	0.180129	0	0	0	0	0	0.0758447	0	1.93021	0	0	0	0	0
g56093	IbSAUR99	0.108281	0.124101	0.52804	0	0	0	0	0	0.148224	0.0609035	0.179629	0	0	0	0.129201	0
g56094	IbSAUR100	0.278393	0.0797672	0.678805	0	0	0.0828717	0	0	0.698663	0.234878	0.153945	0	0	0	0	0
g56095	IbSAUR101	0.561388	0.750647	0.506974	0.0555218	0	0	0	0	0.469625	0.631517	1.65565	0	0	0	0	0
g56096	IbSAUR102	0.187646	0.430126	0.20335	0	0	0	0	0	0.299678	0.316631	0.830111	0	0	0	0	0
g56100	IbSAUR103	0	0	0.0568584	0	0	0	0.127326	0	0.287288	0.118044	0.232106	0	0	0	0	0
g56101	IbSAUR104	0.456233	0.464793	0.659218	0	0	0	0	0	0.693923	0.34215	1.12127	0	0	0	0	0
g56102	IbSAUR105	0.0655254	0.0375496	0.071009	0	0	0	0	0	0.358787	0.0368554	0.434807	0	0	0	0	0
g56105	IbSAUR106	0.0854799	0	0	0	0	0	0	0	0	0	0	0	0	0	0	0
g56107	IbSAUR108	0.683329	0.261056	1.06963	0.360436	0.0871019	0	0.184252	0	0.346444	0.25623	0.923669	0.617941	0	0	0	0.399631
g56108	IbSAUR109	0.118067	0	0	0	0	0	0	0	0.323241	0.0664081	0.457018	0	0	0	0	0
g56109	IbSAUR110	0.101083	0.231705	1.31451	0	0	0	0	0	0.0922477	0.227421	0.223586	0	0	0	0	0
g56110	IbSAUR111	0.145008	0.221592	0.261905	0	0	0	0	0	0.0882217	0.27187	0.267285	0	0	0	0	0
g56111	IbSAUR112	0.369174	0.423113	0.200034	0	0	0	0	0	0.589583	0	0.918649	0	0	0	0	0
g56115	IbSAUR113	0.0663359	0.0760281	0.215662	0	0	0	0	0	0.0605375	0.149245	0.220093	0	0	0	0	0
g56116	IbSAUR114	0.39493	0.113158	0.320985	0	0	0	0	0	0.180205	0.222132	0.436773	0	0	0	0	0
g56118	IbSAUR116	0.173089	0	0	0	0	0	0	0	0	0	0	0	0	0	0	0
g56120	IbSAUR117	0.124715	0.142937	0.0675759	0	0	0	0	0	0.113814	0	0	0	0	0	0	0
g56121	IbSAUR118	0.252625	0.289535	0.730043	0.0999392	0.0966039	0.100268	0.510881	0.196826	0.230543	0.37891	1.58321	0.0979075	1.15124	0.278965	0.703347	0.9751
g56122	IbSAUR119	0.317311	0.323264	0.42028	0.041843	0	0	0	0	0.032175	0	0.0779845	0	0	0	0	0
g56123	IbSAUR120	0.0610863	0.280046	0.132397	0	0	0	0	0	0.222987	0.206152	0.0675585	0	0	0	0	0
g56124	IbSAUR121	0.195383	0	0.211733	0	0	0	0	0	0.133728	0	0.216084	0	0	0	0	0
g56125	IbSAUR122	0.172698	0	0.467877	0	0	0	0	0	0.0788014	0	0.190996	0	0	0	0	0
g56126	IbSAUR123	0	0	0	0	0	0	0	0	0.700457	0.377751	0.530544	0.0557759	0	0	0	0
g56127	IbSAUR124	0.738348	0.528891	0.500086	0	0	0	0	0	1.17917	0.311468	1.63315	0	0	0	0	0
g56128	IbSAUR125	0.0900902	0.103253	0	0	0	0	0	0	0.123323	0	0.149453	0	0	0	0	0
g56129	IbSAUR126	0.365204	0	0.296825	0.216714	0	0	0	0	0.333282	0.102706	0.504873	0	0	0	0	0
g56130	IbSAUR127	0.291453	0.133615	0.315844	0	0	0	0	0	0.638345	0.262289	0.902532	0.0677735	0	0	0	0.0613621
g56131	IbSAUR128	0.0917946	0.105206	0.198953	0	0	0.109301	0	0	0.418854	0.309785	0.507602	0	0	0	0	0
g56132	IbSAUR129	1.62594	0.232937	0.587335	0	0	0	0	0	1.97842	0.152421	0.899103	0.0787686	0	0.0748111	0	0.0713172
g56133	IbSAUR130	0.923492	0.308706	1.00078	0.0456671	0.044143	0	0	0	0.421385	0.865712	0.638336	0	0	0	0	0
g56134	IbSAUR131	0.0540254	0.061919	0	0	0	0	0	0	0.0493031	0	0.119499	0	0	0	0	0
g56143	IbSAUR134	0.586335	0.074667	1.27081	0	0	0	0	0	0.356722	0.146573	1.00871	0	0	0	0	0
g56144	IbSAUR135	0.783785	0.224575	1.80493	0	0	0	0	0	0.804684	0	1.08353	0	0	0	0	0
g56145	IbSAUR136	3.36687	1.01547	0.672115	0.210307	0.609865	0.527497	0	0.310642	4.68971	1.19604	4.70348	1.03016	0.100942	0.19568	0	0.0932704
g56147	IbSAUR137	1.12263	1.22538	1.6221	0.634451	0.55195	0.381923	0.129731	0.437333	0.487858	1.14259	0.945961	0.745864	0.609043	0.354195	0.255149	0.225102
g56151	IbSAUR138	0.58261	0.519348	2.66577	0.768274	0	0	0	0	0.236304	0.072821	0.859117	0.0752656	0.0737507	0.214452	0.0772418	0.0681455
g56152	IbSAUR139	0.882529	0.367808	1.21722	0	0	0	0	0	0.0732171	0	0.887304	0	0	0	0	0
g56153	IbSAUR140	1.07632	0.513993	2.2356	0	0.102897	0	0.108832	0	0.327414	0	0.892771	0	0	0	0	0
g56154	IbSAUR141	0.125021	0	0.135483	0	0	0	0	0	0	0	0.622201	0	0	0	0	0
g56155	IbSAUR142	0.536274	0.0768284	0	0	0	0	0	0	0.183524	0.0754081	0.593092	0	0	0	0	0
g56156	IbSAUR143	0.459663	0.175608	0.249065	0	0	0	0	0	0	0	0.67782	0	0	0	0	0
g56157	IbSAUR144	0.623465	0.204159	1.9304	0.105705	0.204354	0	0	0	0.731531	0	1.77306	0.724892	0.405887	0.196706	0.106275	0.0937596
g56158	IbSAUR145	1.57139	0.56873	1.07551	0	0	0	0	0	1.50951	0.651252	2.92695	0	0	0	0	0
g56159	IbSAUR146	1.20418	0.106163	2.81066	0.109933	0	0	0	0	1.77518	0.312601	2.04886	0	0	0	0	0
g56160	IbSAUR147	0.545294	0.357123	2.27929	0	0	0	0	0	0.49763	0.0876302	0.861526	0	0	0	0	0
g56161	IbSAUR148	0.190809	0.109344	0.103389	0	0	0	0	0	0.435326	0.214645	0.422051	0	0	0	0	0
g56168	IbSAUR149	0.392496	0.269906	4.84891	2.0496	0.270164	0	0	0.0917407	0.214913	0.353221	7.29257	0.912697	0	0.346736	0	0.0826356
g56169	IbSAUR150	0	0	0.219375	0.160167	0	0	0	0	0.0615799	0	0	0	0	0	0	0
g56170	IbSAUR151	0.0625104	0.143287	1.15161	0	0	0	0	0	0	0	0.345667	0.0726798	0	0	0	0
g56171	IbSAUR152	0	0	0.104366	0	0	0	0	0	0	0	0.21302	0	0	0	0	0
g56172	IbSAUR153	0	0	0.0942141	0	0	0	0	0	0.0793393	0	0.673049	0	0	0	0	0
g56173	IbSAUR154	0.462725	0	0.501449	0	0	0	0	0	0.168911	0.0520528	0.358226	0	0	0	0	0.0487107
g56176	IbSAUR156	0.395441	0	0	0	0	0	0	0	0.060146	0.0741399	0	0	0	0	0	0
g56177	IbSAUR157	0	0.225442	1.27898	0	0	0	0	0	0.0897545	0	0	0	0.11205	0	0	0
g56178	IbSAUR158	0.143107	0.0546719	0.103389	0	0	0	0	0	0.130598	0	0	0.110925	0	0	0	0
g56179	IbSAUR159	0.321426	0	0.0870812	0	0	0	0	0	0	0	0.177741	0	0	0	0	0
g56180	IbSAUR160	0.262947	0.226024	0.142476	0	0	0.0782737	0	0	0.119981	0.0739486	0.145403	0	0	0	0	0
g56181	IbSAUR161	0.646054	0	1.20021	0	0	0	0	0	0	0	0.102072	0	0	0	0	0
g56182	IbSAUR162	0.0524676	0	0.0568584	0	0	0	0	0	0	0	0	0	0	0	0	0
g56184	IbSAUR164	0.0565125	0	0.0918627	0	0	0	0	0	0	0.031786	0	0	0	0	0	0
g56287	IbSAUR165	0.984781	0.150489	1.35178	0.0779165	0	0.0781728	0	0	0.898702	0.369266	1.01651	0	0	0	0	0
g56288	IbSAUR166	0.558823	0	0.403726	0	0	0	0	0	0.339984	0.104772	0.41202	0	0	0	0	0
g56289	IbSAUR167	1.40299	0.602991	0.475125	0	0.301783	0	0	0	1.4404	0.295922	0.872795	0.203904	0	0	0	0
g56291	IbSAUR168	1.66062	2.02548	0.941071	0.940217	0.436942	0.671201	0.702461	0.587563	2.44699	2.81067	1.39848	2.05477	1.82249	1.58141	2.3814	1.53963
g56292	IbSAUR169	0	0	0	0	0	0	0	0	0.128256	0	0	0	0	0	0	0
g56293	IbSAUR170	0.573142	0.072987	1.10419	0.377895	0	0	0	0	0.232464	0.0716377	2.18332	0.666383	0	0	0	0
g56294	IbSAUR171	0.355272	0.244308	0.0770007	0.084328	0	0	0	0	0.0648436	0.159861	0.157165	0	0	0	0	0
g56295	IbSAUR172	0	0	0.0943752	0	0	0	0	0	0.15895	0.0979661	0.866827	0	0.0992168	0	0	0.0916761
g56296	IbSAUR173	0.324497	0.092977	0.0879132	0	0	0	0	0	0.0740332	0	0.269158	0.0943217	0	0	0	0
g56297	IbSAUR174	0.398906	0.0653127	4.07587	0.405793	0	0	0	0	0.156016	0	3.52936	0.198772	0	0	0	0
g56298	IbSAUR175	0.137878	0	0.597667	0	0	0	0	0	0.188739	0	0.381216	0	0	0	0	0
g56312	IbSAUR176	0.237326	0.0906671	1.02875	0.281661	0	0	0	0	0.360969	0.0889909	5.07444	0.0919783	0	0	0	0
g56313	IbSAUR177	0.254306	0.777232	1.65353	0.201209	0	0	0	0	0.85095	0.095358	2.8125	0.0985591	0	0	0	0
g56314	IbSAUR178	0.191047	0.218961	0.621107	0	0.0730567	0	0.386354	0.0744247	0.639276	0.644739	1.76074	0.666383	0.217657	0.351612	0.22796	0.268153
g56315	IbSAUR179	0.341347	0.19561	0.601108	0.151918	0	0	0	0	0.700897	0.0479985	0.802215	0.198439	0	0	0	0
g56317	IbSAUR180	0	0	0	0	0	0	0	0	0	0	0.0928234	0	0	0	0	0
g56318	IbSAUR181	0.949726	0.544244	0.441088	0	0	0	0	0	1.79533	0.610494	3.15105	0	0.0772861	0	0	0
g56319	IbSAUR182	0.222796	0.340464	0.482882	0	0	0	0	0	0.338869	0	0.328535	0	0	0	0	0
g56320	IbSAUR183	0.0681096	0	0.0738095	0.161666	0	0	0	0	0.870187	0.153236	1.05456	0	0	0	0	0
g56321	IbSAUR184	0.307521	0.352452	0.777598	0	0	0	0	0	0.374188	0.345937	0.680207	0	0	0	0	0
g56322	IbSAUR185	0.355024	0	0.192368	0	0	0	0	0	0.485988	0	0.785279	0	0	0	0	0
g56323	IbSAUR186	0.197083	0.0752928	0.0355961	0	0	0	0	0	0.29976	0.147802	0.472256	0	0	0	0.0391936	0.069156
g56324	IbSAUR187	0.700289	0.601954	1.99209	0	0	0	0	0	1.19827	0.984711	1.45216	0	0	0.0966632	0	0
g56325	IbSAUR188	0.0616034	0	0	0	0	0	0	0	0.0562187	0.207897	0.136261	0	0	0	0	0
g57585	IbSAUR189	0	0	0	0	0	0	0	0	0	0	0	0.130904	0	0	0	0
g59783	IbSAUR191	5.42741	4.22518	9.59924	11.3027	13.9212	13.1079	20.2535	18.3107	7.56969	7.71815	14.3832	6.66755	9.39169	9.21613	11.5469	8.9474
g59784	IbSAUR192	0.493936	0.080872	0	1.75862	0.242848	0.504117	0.342474	0.247395	3.21973	0.476262	0.234115	0.492249	1.04507	0.623357	0.336783	0.668524
g59786	IbSAUR193	0.361319	0.310583	2.05567	0	0	0	0	0	0	0	0.199801	0	0	0	0	0
g59787	IbSAUR194	2.4006	0.101902	0.385406	0	0.203998	0	0	0	1.29823	0	1.5733	0.103375	0.202589	0.0981814	0	0
g59788	IbSAUR195	0	0	0	0	0	0	0	0	0.0897545	0.221275	0	0	0	0	0	0
g60535	IbSAUR196	3.37086	6.23408	4.15109	3.18227	5.80059	4.56106	1.9521	1.70114	3.91519	6.98064	5.08365	3.3848	8.90266	2.70715	1.73684	0.967768
g60537	IbSAUR197	7.51914	6.3314	1.16406	0.182118	0.17604	0.274076	0.744778	0.0896683	9.45261	6.64591	2.03652	0.178416	0.34965	0.169452	0	0
g60891	IbSAUR198	0.271712	0.467117	0	0	0	0.0808828	0.0824221	0	0.247962	0.0764135	0	0	0	0	0	0.0715073
g60892	IbSAUR199	1.51539	0.744343	0.312802	0.0856419	0.331135	0.515542	0.262677	0.253002	7.30978	2.84115	0.319228	0.503405	0.986547	1.27497	0	0.227892
g63850	IbSAUR200	0	0	0	0	0	0	0	0	0	0	0	0	0	0.0985253	0	0
