# Supplementary material for: Genome-wide identification, characterization, and expression analysis of the sweet potato (Ipomoea batatas [L.] Lam.) ARF, Aux/IAA, GH3, and SAUR gene families
Source: BMC Plant Biol. 2023 Dec 7;23:622. doi: 10.1186/s12870-023-04598-w (PMC10701959; doi:10.1186/s12870-023-04598-w)
Supplement: Supplementary file 14 — Additional file 14: Table S4. Cis-acting regulatory elements in the promoter regions of the auxin signalling gene families. [file 12870_2023_4598_MOESM14_ESM.xlsx]

## Sheet: ARF
GeneID	CARE Name	CARE Motif	Motif Start	Motif End	CARE Description
IbARF1	CGTCA-motif	CGTCA	1271	1276	cis-acting regulatory element involved in the MeJA-responsiveness
IbARF1	CGTCA-motif	CGTCA	1345	1350	cis-acting regulatory element involved in the MeJA-responsiveness
IbARF10	TGACG-motif	TGACG	494	499	cis-acting regulatory element involved in the MeJA-responsiveness
IbARF11	CGTCA-motif	CGTCA	921	926	cis-acting regulatory element involved in the MeJA-responsiveness
IbARF11	CGTCA-motif	CGTCA	1244	1249	cis-acting regulatory element involved in the MeJA-responsiveness
IbARF11	CGTCA-motif	CGTCA	1469	1474	cis-acting regulatory element involved in the MeJA-responsiveness
IbARF11	TGACG-motif	TGACG	844	849	cis-acting regulatory element involved in the MeJA-responsiveness
IbARF14	CGTCA-motif	CGTCA	787	792	cis-acting regulatory element involved in the MeJA-responsiveness
IbARF16a	TGACG-motif	TGACG	1922	1927	cis-acting regulatory element involved in the MeJA-responsiveness
IbARF16a	CGTCA-motif	CGTCA	1174	1179	cis-acting regulatory element involved in the MeJA-responsiveness
IbARF16a	CGTCA-motif	CGTCA	1456	1461	cis-acting regulatory element involved in the MeJA-responsiveness
IbARF16a	CGTCA-motif	CGTCA	1528	1533	cis-acting regulatory element involved in the MeJA-responsiveness
IbARF16a	CGTCA-motif	CGTCA	1584	1589	cis-acting regulatory element involved in the MeJA-responsiveness
IbARF16b	TGACG-motif	TGACG	931	936	cis-acting regulatory element involved in the MeJA-responsiveness
IbARF16b	TGACG-motif	TGACG	1922	1927	cis-acting regulatory element involved in the MeJA-responsiveness
IbARF16b	CGTCA-motif	CGTCA	1456	1461	cis-acting regulatory element involved in the MeJA-responsiveness
IbARF16b	CGTCA-motif	CGTCA	1528	1533	cis-acting regulatory element involved in the MeJA-responsiveness
IbARF16b	CGTCA-motif	CGTCA	1584	1589	cis-acting regulatory element involved in the MeJA-responsiveness
IbARF17	CGTCA-motif	CGTCA	102	107	cis-acting regulatory element involved in the MeJA-responsiveness
IbARF25	TGACG-motif	TGACG	134	139	cis-acting regulatory element involved in the MeJA-responsiveness
IbARF25	TGACG-motif	TGACG	323	328	cis-acting regulatory element involved in the MeJA-responsiveness
IbARF25	TGACG-motif	TGACG	435	440	cis-acting regulatory element involved in the MeJA-responsiveness
IbARF26	TGACG-motif	TGACG	739	744	cis-acting regulatory element involved in the MeJA-responsiveness
IbARF7	TGACG-motif	TGACG	86	91	cis-acting regulatory element involved in the MeJA-responsiveness
IbARF7	CGTCA-motif	CGTCA	758	763	cis-acting regulatory element involved in the MeJA-responsiveness
IbARF12	TGACG-motif	TGACG	701	706	cis-acting regulatory element involved in the MeJA-responsiveness
IbARF12	CGTCA-motif	CGTCA	483	488	cis-acting regulatory element involved in the MeJA-responsiveness
IbARF22	TGACG-motif	TGACG	86	91	cis-acting regulatory element involved in the MeJA-responsiveness
IbARF23	CGTCA-motif	CGTCA	1736	1741	cis-acting regulatory element involved in the MeJA-responsiveness
IbARF23	CGTCA-motif	CGTCA	1782	1787	cis-acting regulatory element involved in the MeJA-responsiveness
IbARF24	TGACG-motif	TGACG	1655	1660	cis-acting regulatory element involved in the MeJA-responsiveness
IbARF24	TGACG-motif	TGACG	1844	1849	cis-acting regulatory element involved in the MeJA-responsiveness
IbARF27	TGACG-motif	TGACG	1544	1549	cis-acting regulatory element involved in the MeJA-responsiveness
IbARF28	CGTCA-motif	CGTCA	633	638	cis-acting regulatory element involved in the MeJA-responsiveness
IbARF3	CGTCA-motif	CGTCA	910	915	cis-acting regulatory element involved in the MeJA-responsiveness
IbARF8	CGTCA-motif	CGTCA	247	252	cis-acting regulatory element involved in the MeJA-responsiveness
IbARF8	CGTCA-motif	CGTCA	1025	1030	cis-acting regulatory element involved in the MeJA-responsiveness
IbARF9	CGTCA-motif	CGTCA	533	538	cis-acting regulatory element involved in the MeJA-responsiveness
IbARF9	CGTCA-motif	CGTCA	949	954	cis-acting regulatory element involved in the MeJA-responsiveness
IbARF9	CGTCA-motif	CGTCA	1968	1973	cis-acting regulatory element involved in the MeJA-responsiveness
IbARF11	ABRE	ACGTG	846	851	cis-acting element involved in the abscisic acid responsiveness
IbARF13	ABRE	ACGTG	1561	1566	cis-acting element involved in the abscisic acid responsiveness
IbARF13	ABRE	ACGTG	1952	1957	cis-acting element involved in the abscisic acid responsiveness
IbARF14	ABRE4	CACGTA	737	743
IbARF16a	ABRE	ACGTG	1924	1929	cis-acting element involved in the abscisic acid responsiveness
IbARF16b	ABRE	ACGTG	1924	1929	cis-acting element involved in the abscisic acid responsiveness
IbARF17	ABRE	ACGTG	1768	1773	cis-acting element involved in the abscisic acid responsiveness
IbARF20	ABRE	ACGTG	1569	1574	cis-acting element involved in the abscisic acid responsiveness
IbARF20	ABRE	ACGTG	1952	1957	cis-acting element involved in the abscisic acid responsiveness
IbARF26	ABRE	GACACGTACGT	1780	1790	cis-acting element involved in the abscisic acid responsiveness
IbARF5	ABRE	CACGTG	717	723	cis-acting element involved in the abscisic acid responsiveness
IbARF5	ABRE	ACGTG	718	723	cis-acting element involved in the abscisic acid responsiveness
IbARF6	ABRE	ACGTG	170	175	cis-acting element involved in the abscisic acid responsiveness
IbARF19	ABRE	ACGTG	45	50	cis-acting element involved in the abscisic acid responsiveness
IbARF19	ABRE	ACGTG	438	443	cis-acting element involved in the abscisic acid responsiveness
IbARF22	ABRE	CACGTG	1471	1477	cis-acting element involved in the abscisic acid responsiveness
IbARF22	ABRE	CGTACGTGCA	1842	1851	cis-acting element involved in the abscisic acid responsiveness
IbARF22	ABRE	ACGTG	1844	1849	cis-acting element involved in the abscisic acid responsiveness
IbARF3	ABRE	ACGTG	683	688	cis-acting element involved in the abscisic acid responsiveness
IbARF3	ABRE	ACGTG	853	858	cis-acting element involved in the abscisic acid responsiveness
IbARF9	ABRE	CACGTG	1523	1529	cis-acting element involved in the abscisic acid responsiveness
IbARF13	ABRE3a	TACGTG	1560	1566
IbARF17	ABRE3a	TACGTG	1767	1773
IbARF20	ABRE3a	TACGTG	1568	1574
IbARF19	ABRE3a	TACGTG	438	444
IbARF22	ABRE3a	TACGTG	1844	1850
IbARF22	ABRE4	CACGTA	1273	1279
IbARF10	ERE	ATTTTAAA	15	23
IbARF13	ERE	ATTTCATA	592	600
IbARF17	ERE	ATTTTAAA	1273	1281
IbARF17	ERE	ATTTTAAA	1868	1876
IbARF2	ERE	ATTTTAAA	120	128
IbARF20	ERE	ATTTCATA	585	593
IbARF25	ERE	ATTTTAAA	291	299
IbARF7	ERE	ATTTTAAA	1214	1222
IbARF15	ERE	ATTTTAAA	900	908
IbARF18	ERE	ATTTCATA	1333	1341
IbARF19	ERE	ATTTTAAA	1349	1357
IbARF19	ERE	ATTTCATA	1424	1432
IbARF21	ERE	ATTTCATA	468	476
IbARF21	ERE	ATTTTAAA	1348	1356
IbARF23	ERE	ATTTTAAA	1560	1568
IbARF24	ERE	ATTTTAAA	1684	1692
IbARF27	ERE	ATTTTAAA	811	819
IbARF27	ERE	ATTTCATA	885	893
IbARF3	ERE	ATTTTAAA	1418	1426
IbARF8	ERE	ATTTTAAA	1717	1725
IbARF1	MYC	CATTTG	1361	1367
IbARF1	STRE	AGGGG	112	117
IbARF1	Unnamed__4	CTCC	136	140
IbARF1	CAAT-box	CAAT	1	5
IbARF1	CAAT-box	CAAT	117	121
IbARF1	CAAT-box	CCAAT	141	146	common cis-acting element in promoter and enhancer regions
IbARF1	CAAT-box	CAAT	142	146
IbARF1	CAAT-box	CAAT	450	454
IbARF1	CAAT-box	CAAAT	534	539	common cis-acting element in promoter and enhancer regions
IbARF1	CAAT-box	CAAAT	770	775	common cis-acting element in promoter and enhancer regions
IbARF1	CAAT-box	CAAT	1126	1130
IbARF1	CAAT-box	CAAAT	1274	1279	common cis-acting element in promoter and enhancer regions
IbARF1	CAAT-box	CAAAT	1312	1317	common cis-acting element in promoter and enhancer regions
IbARF1	CAAT-box	CCAAT	1378	1383	common cis-acting element in promoter and enhancer regions
IbARF1	CAAT-box	CAAT	1379	1383
IbARF1	CAAT-box	CCAAT	1534	1539	common cis-acting element in promoter and enhancer regions
IbARF1	CAAT-box	CAAT	1535	1539
IbARF1	CAAT-box	CAAT	1617	1621
IbARF1	CAAT-box	CAAAT	1874	1879	common cis-acting element in promoter and enhancer regions
IbARF1	CAAT-box	CAAT	1914	1918
IbARF1	CARE	CAACTCAC	1778	1786
IbARF1	WUN-motif	TTATTACAT	697	706
IbARF1	AuxRR-core	GGTCCAT	97	104	cis-acting regulatory element involved in auxin responsiveness
IbARF1	MYB	CAACCA	274	280
IbARF1	MYB	CAACCA	1395	1401
IbARF1	TATA-box	TATA	455	459	core promoter element around -30 of transcription start
IbARF1	TATA-box	TATA	475	479	core promoter element around -30 of transcription start
IbARF1	TATA-box	TATA	526	530	core promoter element around -30 of transcription start
IbARF1	TATA-box	TATATA	551	557	core promoter element around -30 of transcription start
IbARF1	TATA-box	TATA	553	557	core promoter element around -30 of transcription start
IbARF1	TATA-box	TATATA	578	584	core promoter element around -30 of transcription start
IbARF1	TATA-box	TATA	580	584	core promoter element around -30 of transcription start
IbARF1	TATA-box	TATATA	586	592	core promoter element around -30 of transcription start
IbARF1	TATA-box	ATATAT	587	593	core promoter element around -30 of transcription start
IbARF1	TATA-box	TATA	588	592	core promoter element around -30 of transcription start
IbARF1	TATA-box	ATATAA	639	645	core promoter element around -30 of transcription start
IbARF1	TATA-box	TATA	640	644	core promoter element around -30 of transcription start
IbARF1	TATA-box	ATTATA	682	688	core promoter element around -30 of transcription start
IbARF1	TATA-box	TATA	684	688	core promoter element around -30 of transcription start
IbARF1	TATA-box	TATA	721	725	core promoter element around -30 of transcription start
IbARF1	TATA-box	TATA	763	767	core promoter element around -30 of transcription start
IbARF1	TATA-box	TATA	889	893	core promoter element around -30 of transcription start
IbARF1	TATA-box	TATA	948	952	core promoter element around -30 of transcription start
IbARF1	TATA-box	TATA	998	1002	core promoter element around -30 of transcription start
IbARF1	TATA-box	ATTATA	1409	1415	core promoter element around -30 of transcription start
IbARF1	TATA-box	ATATAA	1412	1418	core promoter element around -30 of transcription start
IbARF1	TATA-box	ATTATA	1459	1465	core promoter element around -30 of transcription start
IbARF1	TATA-box	ATTATA	1916	1922	core promoter element around -30 of transcription start
IbARF1	ACE	CTAACGTATT	426	435	cis-acting element involved in light responsiveness
IbARF1	ACE	CTAACGTATT	1320	1329	cis-acting element involved in light responsiveness
IbARF1	Myb	CAACTG	160	166
IbARF1	AT~TATA-box	TATATA	551	557
IbARF1	AT~TATA-box	TATATA	578	584
IbARF1	AT~TATA-box	TATATA	586	592
IbARF1	TATA	TATAAAAT	1790	1798
IbARF1	TCT-motif	TCTTAC	935	941	part of a light responsive element
IbARF1	AAGAA-motif	GAAAGAA	320	327
IbARF1	AAGAA-motif	GAAAGAA	324	331
IbARF1	O2-site	GATGA(C/T)(A/G)TG(A/G)	734	742	cis-acting regulatory element involved in zein metabolism regulation
IbARF1		motif_sequence	134	138	short_function
IbARF1		motif_sequence	1083	1087	short_function
IbARF1		motif_sequence	1948	1952	short_function
IbARF1	MBS	CAACTG	160	166	MYB binding site involved in drought-inducibility
IbARF1	Box 4	ATTAAT	102	108	part of a conserved DNA module involved in light responsiveness
IbARF1	Box 4	ATTAAT	199	205	part of a conserved DNA module involved in light responsiveness
IbARF10	P-box	CCTTTTG	1510	1517	gibberellin-responsive element
IbARF10		motif_sequence	620	624	short_function
IbARF10		motif_sequence	702	706	short_function
IbARF10		motif_sequence	1352	1356	short_function
IbARF10		motif_sequence	1520	1524	short_function
IbARF10		motif_sequence	1745	1749	short_function
IbARF10		motif_sequence	1969	1973	short_function
IbARF10	ARE	AAACCA	1678	1684	cis-acting regulatory element essential for the anaerobic induction
IbARF10	Box 4	ATTAAT	59	65	part of a conserved DNA module involved in light responsiveness
IbARF10	Box 4	ATTAAT	853	859	part of a conserved DNA module involved in light responsiveness
IbARF10	circadian	CAAAGATATC	1416	1425	cis-acting regulatory element involved in circadian control
IbARF10	AT~TATA-box	TATATA	279	285
IbARF10	TCT-motif	TCTTAC	1098	1104	part of a light responsive element
IbARF10	AAGAA-motif	GAAAGAA	1272	1279
IbARF10	AAGAA-motif	GAAAGAA	1465	1472
IbARF10	as-1	TGACG	494	499
IbARF10	TATA-box	TATA	131	135	core promoter element around -30 of transcription start
IbARF10	TATA-box	TATA	172	176	core promoter element around -30 of transcription start
IbARF10	TATA-box	ATATAT	278	284	core promoter element around -30 of transcription start
IbARF10	TATA-box	TATATA	279	285	core promoter element around -30 of transcription start
IbARF10	TATA-box	ATATAT	280	286	core promoter element around -30 of transcription start
IbARF10	TATA-box	TATA	281	285	core promoter element around -30 of transcription start
IbARF10	TATA-box	TACAAAA	331	338	core promoter element around -30 of transcription start
IbARF10	TATA-box	TATA	378	382	core promoter element around -30 of transcription start
IbARF10	TATA-box	ATATAA	867	873	core promoter element around -30 of transcription start
IbARF10	TATA-box	TATA	868	872	core promoter element around -30 of transcription start
IbARF10	TATA-box	ATATAA	892	898	core promoter element around -30 of transcription start
IbARF10	TATA-box	TATA	893	897	core promoter element around -30 of transcription start
IbARF10	TATA-box	ATATAA	1108	1114	core promoter element around -30 of transcription start
IbARF10	TATA-box	ATTATA	1220	1226	core promoter element around -30 of transcription start
IbARF10	TATA-box	TATTTAAA	1224	1232	core promoter element around -30 of transcription start
IbARF10	TATA-box	TACAAAA	1424	1431	core promoter element around -30 of transcription start
IbARF10	WRE3	CCACCT	568	574
IbARF10	MYB	CAACCA	428	434
IbARF10	ACE	GCGACGTACC	699	708	cis-acting element involved in light responsiveness
IbARF10	STRE	AGGGG	1983	1988
IbARF10	CAAT-box	CAAAT	51	56	common cis-acting element in promoter and enhancer regions
IbARF10	CAAT-box	CAAAT	86	91	common cis-acting element in promoter and enhancer regions
IbARF10	CAAT-box	CAAAT	109	114	common cis-acting element in promoter and enhancer regions
IbARF10	CAAT-box	CAAT	117	121
IbARF10	CAAT-box	CAAAT	242	247	common cis-acting element in promoter and enhancer regions
IbARF10	CAAT-box	CAAT	362	366
IbARF10	CAAT-box	CAAT	548	552
IbARF10	CAAT-box	CAAT	719	723
IbARF10	CAAT-box	CAAAT	848	853	common cis-acting element in promoter and enhancer regions
IbARF10	CAAT-box	CAAT	879	883
IbARF10	CAAT-box	CAAT	954	958
IbARF10	CAAT-box	CAAT	1058	1062
IbARF10	CAAT-box	CAAAT	1080	1085	common cis-acting element in promoter and enhancer regions
IbARF10	CAAT-box	CAAAT	1121	1126	common cis-acting element in promoter and enhancer regions
IbARF10	CAAT-box	CAAT	1172	1176
IbARF10	CAAT-box	CAAT	1382	1386
IbARF10	CAAT-box	CAAAT	1402	1407	common cis-acting element in promoter and enhancer regions
IbARF10	CAAT-box	CAAT	1534	1538
IbARF10	CAAT-box	CAAAT	1581	1586	common cis-acting element in promoter and enhancer regions
IbARF10	CAAT-box	CAAAT	1690	1695	common cis-acting element in promoter and enhancer regions
IbARF10	CAAT-box	CCAAT	1792	1797	common cis-acting element in promoter and enhancer regions
IbARF10	CAAT-box	CAAT	1793	1797
IbARF10	CAAT-box	CAAT	1992	1996
IbARF10	Unnamed__4	CTCC	532	536
IbARF10	Unnamed__4	CTCC	572	576
IbARF10	Unnamed__4	CTCC	686	690
IbARF10	Unnamed__4	CTCC	1359	1363
IbARF10	Unnamed__4	CTCC	1562	1566
IbARF10	Unnamed__4	CTCC	1836	1840
IbARF10	CAT-box	GCCACT	1817	1823	cis-acting regulatory element related to meristem expression
IbARF10	TCA-element	CCATCTTTTT	1651	1660	cis-acting element involved in salicylic acid responsiveness
IbARF11	I-box	TGATAATGT	1705	1714	part of a light responsive element
IbARF11		motif_sequence	416	420	short_function
IbARF11		motif_sequence	484	488	short_function
IbARF11		motif_sequence	1061	1065	short_function
IbARF11		motif_sequence	1779	1783	short_function
IbARF11		motif_sequence	1786	1790	short_function
IbARF11		motif_sequence	1817	1821	short_function
IbARF11	Box 4	ATTAAT	950	956	part of a conserved DNA module involved in light responsiveness
IbARF11	Unnamed__4	CTCC	489	493
IbARF11	Unnamed__4	CTCC	821	825
IbARF11	Unnamed__4	CTCC	824	828
IbARF11	Unnamed__4	CTCC	916	920
IbARF11	Unnamed__4	CTCC	936	940
IbARF11	Unnamed__4	CTCC	1015	1019
IbARF11	Unnamed__4	CTCC	1602	1606
IbARF11	Unnamed__4	CTCC	1781	1785
IbARF11	Unnamed__4	CTCC	1983	1987
IbARF11	TCA	TCATCTTCAT	923	932
IbARF11	CAAT-box	CAAAT	66	71	common cis-acting element in promoter and enhancer regions
IbARF11	CAAT-box	CAAAT	155	160	common cis-acting element in promoter and enhancer regions
IbARF11	CAAT-box	CCAAT	177	182	common cis-acting element in promoter and enhancer regions
IbARF11	CAAT-box	CAAT	178	182
IbARF11	CAAT-box	CAAT	320	324
IbARF11	CAAT-box	CAAT	560	564
IbARF11	CAAT-box	CCAAT	610	615	common cis-acting element in promoter and enhancer regions
IbARF11	CAAT-box	CAAT	611	615
IbARF11	CAAT-box	CAAT	874	878
IbARF11	CAAT-box	CCAAT	947	952	common cis-acting element in promoter and enhancer regions
IbARF11	CAAT-box	CAAT	948	952
IbARF11	CAAT-box	CAAAT	1119	1124	common cis-acting element in promoter and enhancer regions
IbARF11	CAAT-box	CAAT	1463	1467
IbARF11	CAAT-box	CCAAT	1490	1495	common cis-acting element in promoter and enhancer regions
IbARF11	CAAT-box	CAAT	1491	1495
IbARF11	CAAT-box	CAAAT	1578	1583	common cis-acting element in promoter and enhancer regions
IbARF11	CAAT-box	CAAT	1742	1746
IbARF11	CAAT-box	CCAAT	1757	1762	common cis-acting element in promoter and enhancer regions
IbARF11	CAAT-box	CAAT	1758	1762
IbARF11	MYC	CAATTG	611	617
IbARF11	STRE	AGGGG	787	792
IbARF11	STRE	AGGGG	798	803
IbARF11	STRE	AGGGG	894	899
IbARF11	GATA-motif	AAGATAAGATT	1623	1633	part of a light responsive element
IbARF11	Gap-box	CAAATGAA(A/G)A	1578	1587.5	part of a light responsive element
IbARF11	Unnamed__1	CGTGG	1951	1956
IbARF11	W box	TTGACC	1770	1776
IbARF11	as-1	TGACG	844	849
IbARF11	WUN-motif	AAATTACT	1570	1578
IbARF11	MYB	TAACCA	497	503
IbARF11	MYB-like sequence	TAACCA	497	503
IbARF11	TATA-box	TATA	33	37	core promoter element around -30 of transcription start
IbARF11	TATA-box	TATA	258	262	core promoter element around -30 of transcription start
IbARF11	TATA-box	TATA	362	366	core promoter element around -30 of transcription start
IbARF11	TATA-box	ATATAT	388	394	core promoter element around -30 of transcription start
IbARF11	TATA-box	TATA	389	393	core promoter element around -30 of transcription start
IbARF11	TATA-box	TATA	451	455	core promoter element around -30 of transcription start
IbARF11	TATA-box	ATATAA	573	579	core promoter element around -30 of transcription start
IbARF11	TATA-box	TATA	574	578	core promoter element around -30 of transcription start
IbARF11	TATA-box	ATTATA	623	629	core promoter element around -30 of transcription start
IbARF11	TATA-box	TATA	625	629	core promoter element around -30 of transcription start
IbARF11	TATA-box	TATA	657	661	core promoter element around -30 of transcription start
IbARF11	TATA-box	TATA	662	666	core promoter element around -30 of transcription start
IbARF11	TATA-box	TATA	700	704	core promoter element around -30 of transcription start
IbARF11	TATA-box	TATA	713	717	core promoter element around -30 of transcription start
IbARF11	TATA-box	ATTATA	745	751	core promoter element around -30 of transcription start
IbARF11	TATA-box	TATA	747	751	core promoter element around -30 of transcription start
IbARF11	TATA-box	ATATAA	1512	1518	core promoter element around -30 of transcription start
IbARF13	G-box	TACGTG	1560	1566	cis-acting regulatory element involved in light responsiveness
IbARF13	WUN-motif	TAATTACTC	845	854
IbARF13	Myb	TAACTG	304	310
IbARF13	MYB-like sequence	TAACCA	137	143
IbARF13	MYB-like sequence	TAACCA	411	417
IbARF13	MYB-like sequence	TAACCA	602	608
IbARF13	TATA-box	TATATA	350	356	core promoter element around -30 of transcription start
IbARF13	TATA-box	ATATAA	351	357	core promoter element around -30 of transcription start
IbARF13	TATA-box	TATA	352	356	core promoter element around -30 of transcription start
IbARF13	TATA-box	ATATAT	398	404	core promoter element around -30 of transcription start
IbARF13	TATA-box	TATATA	399	405	core promoter element around -30 of transcription start
IbARF13	TATA-box	ATATAA	400	406	core promoter element around -30 of transcription start
IbARF13	TATA-box	TATA	401	405	core promoter element around -30 of transcription start
IbARF13	TATA-box	TATATA	407	413	core promoter element around -30 of transcription start
IbARF13	TATA-box	ATATAA	408	414	core promoter element around -30 of transcription start
IbARF13	TATA-box	TATA	409	413	core promoter element around -30 of transcription start
IbARF13	TATA-box	taTATAAAtc	500	509	core promoter element around -30 of transcription start
IbARF13	TATA-box	ATATAT	597	603	core promoter element around -30 of transcription start
IbARF13	TATA-box	TATATA	598	604	core promoter element around -30 of transcription start
IbARF13	TATA-box	ATATAA	599	605	core promoter element around -30 of transcription start
IbARF13	TATA-box	TATA	600	604	core promoter element around -30 of transcription start
IbARF13	TATA-box	ccTATAAAaa	792	801	core promoter element around -30 of transcription start
IbARF13	TATA-box	ATATAA	1010	1016	core promoter element around -30 of transcription start
IbARF13	GT1-motif	GGTTAA	3	9	light responsive element
IbARF13	GT1-motif	GGTTAA	98	104	light responsive element
IbARF13	TCCC-motif	TCTCCCT	311	318	part of a light responsive element
IbARF13	MYB	TAACCA	137	143
IbARF13	MYB	TAACCA	411	417
IbARF13	MYB	TAACCA	602	608
IbARF13	CCGTCC motif	CCGTCC	1444	1450
IbARF13	Unnamed__4	CTCC	285	289
IbARF13	Unnamed__4	CTCC	312	316
IbARF13	Unnamed__4	CTCC	553	557
IbARF13	Unnamed__4	CTCC	1218	1222
IbARF13	Unnamed__4	CTCC	1269	1273
IbARF13	Unnamed__4	CTCC	1670	1674
IbARF13	CAAT-box	CAAT	91	95
IbARF13	CAAT-box	CAAT	233	237
IbARF13	CAAT-box	CAAT	301	305
IbARF13	CAAT-box	CAAT	388	392
IbARF13	CAAT-box	CAAT	476	480
IbARF13	CAAT-box	CAAAT	618	623	common cis-acting element in promoter and enhancer regions
IbARF13	CAAT-box	CAAT	705	709
IbARF13	CAAT-box	CCAAT	792	797	common cis-acting element in promoter and enhancer regions
IbARF13	CAAT-box	CAAT	793	797
IbARF13	CAAT-box	CAAAT	827	832	common cis-acting element in promoter and enhancer regions
IbARF13	CAAT-box	CAAT	1008	1012
IbARF13	CAAT-box	CCAAT	1451	1456	common cis-acting element in promoter and enhancer regions
IbARF13	CAAT-box	CAAT	1452	1456
IbARF13	CAAT-box	CAAT	1629	1633
IbARF13	CAAT-box	CAAAT	1984	1989	common cis-acting element in promoter and enhancer regions
IbARF13	MYC	CATTTG	18	24
IbARF13	CTAG-motif	ACTAGCAGAA	1974	1983
IbARF13	Unnamed__1	CGTGG	1319	1324
IbARF13	Unnamed__1	CGTGG	1968	1973
IbARF13	Gap-box	CAAATGAA(A/G)A	827	836.5	part of a light responsive element
IbARF13	GARE-motif	TCTGTTG	1174	1181	gibberellin-responsive element
IbARF13	GC-motif	CCCCCG	1272	1278	enhancer-like element involved in anoxic specific inducibility
IbARF13		motif_sequence	307	311	short_function
IbARF13		motif_sequence	362	366	short_function
IbARF13		motif_sequence	717	721	short_function
IbARF13		motif_sequence	1256	1260	short_function
IbARF13		motif_sequence	1462	1466	short_function
IbARF13		motif_sequence	1665	1669	short_function
IbARF13	ARE	AAACCA	799	805	cis-acting regulatory element essential for the anaerobic induction
IbARF13	CCGTCC-box	CCGTCC	1444	1450
IbARF13	Box 4	ATTAAT	623	629	part of a conserved DNA module involved in light responsiveness
IbARF13	Box 4	ATTAAT	843	849	part of a conserved DNA module involved in light responsiveness
IbARF13	Box 4	ATTAAT	936	942	part of a conserved DNA module involved in light responsiveness
IbARF13	DRE1	ACCGAGA	856	863
IbARF13	A-box	CCGTCC	1444	1450	cis-acting regulatory element
IbARF13	AAGAA-motif	GAAAGAA	564	571
IbARF13	TCT-motif	TCTTAC	253	259	part of a light responsive element
IbARF13	TCT-motif	TCTTAC	852	858	part of a light responsive element
IbARF13	TCT-motif	TCTTAC	1957	1963	part of a light responsive element
IbARF13	AT~TATA-box	TATATA	350	356
IbARF13	AT~TATA-box	TATATA	399	405
IbARF13	AT~TATA-box	TATATA	407	413
IbARF13	AT~TATA-box	TATATA	598	604
IbARF14	P-box	CCTTTTG	409	416	gibberellin-responsive element
IbARF14		motif_sequence	486	490	short_function
IbARF14		motif_sequence	1564	1568	short_function
IbARF14		motif_sequence	1638	1642	short_function
IbARF14		motif_sequence	1710	1714	short_function
IbARF14		motif_sequence	1754	1758	short_function
IbARF14	AE-box	AGAAACTT	1172	1180	part of a module for light response
IbARF14	Myb-binding site	CAACAG	780	786
IbARF14	MBS	CAACTG	1036	1042	MYB binding site involved in drought-inducibility
IbARF14	Box 4	ATTAAT	669	675	part of a conserved DNA module involved in light responsiveness
IbARF14	Box 4	ATTAAT	695	701	part of a conserved DNA module involved in light responsiveness
IbARF14	Box 4	ATTAAT	908	914	part of a conserved DNA module involved in light responsiveness
IbARF14	AT~TATA-box	TATATA	315	321
IbARF14	TATA	TATAAAAT	659	667
IbARF14	AAGAA-motif	GAAAGAA	206	213
IbARF14	AAGAA-motif	GAAAGAA	1292	1299
IbARF14	F-box	CTATTCTCATT	603	613
IbARF14	WRE3	CCACCT	406	412
IbARF14	MYB	CAACCA	501	507
IbARF14	MYB	CAACAG	780	786
IbARF14	MYB	CAACCA	849	855
IbARF14	MYB	CAACCA	869	875
IbARF14	TATA-box	ATTATA	86	92	core promoter element around -30 of transcription start
IbARF14	TATA-box	TATA	88	92	core promoter element around -30 of transcription start
IbARF14	TATA-box	TATA	100	104	core promoter element around -30 of transcription start
IbARF14	TATA-box	TATA	141	145	core promoter element around -30 of transcription start
IbARF14	TATA-box	TATA	190	194	core promoter element around -30 of transcription start
IbARF14	TATA-box	TATATA	315	321	core promoter element around -30 of transcription start
IbARF14	TATA-box	TATA	317	321	core promoter element around -30 of transcription start
IbARF14	TATA-box	TATTTAAA	639	647	core promoter element around -30 of transcription start
IbARF14	TATA-box	ATTATA	652	658	core promoter element around -30 of transcription start
IbARF14	TATA-box	TATA	654	658	core promoter element around -30 of transcription start
IbARF14	TATA-box	ATTATA	657	663	core promoter element around -30 of transcription start
IbARF14	TATA-box	TATA	659	663	core promoter element around -30 of transcription start
IbARF14	TATA-box	ATTATA	1029	1035	core promoter element around -30 of transcription start
IbARF14	TATA-box	TATTTAAA	1345	1353	core promoter element around -30 of transcription start
IbARF14	TATA-box	taTATAAAtc	1536	1545	core promoter element around -30 of transcription start
IbARF14	LTR	CCGAAA	1472	1478	cis-acting element involved in low-temperature responsiveness
IbARF14	Myb	TAACTG	685	691
IbARF14	Myb	CAACTG	1036	1042
IbARF14	MYC	CATTTG	790	796
IbARF14	STRE	AGGGG	1352	1357
IbARF14	CAAT-box	CAAT	127	131
IbARF14	CAAT-box	CAAT	365	369
IbARF14	CAAT-box	CCAAT	459	464	common cis-acting element in promoter and enhancer regions
IbARF14	CAAT-box	CAAT	460	464
IbARF14	CAAT-box	CCAAT	614	619	common cis-acting element in promoter and enhancer regions
IbARF14	CAAT-box	CAAT	615	619
IbARF14	CAAT-box	CAAT	650	654
IbARF14	CAAT-box	CAAT	751	755
IbARF14	CAAT-box	CAAAT	873	878	common cis-acting element in promoter and enhancer regions
IbARF14	CAAT-box	CAAT	892	896
IbARF14	CAAT-box	CAAAT	943	948	common cis-acting element in promoter and enhancer regions
IbARF14	CAAT-box	CAAT	985	989
IbARF14	CAAT-box	CAAT	1227	1231
IbARF14	CAAT-box	CAAT	1241	1245
IbARF14	CAAT-box	CAAAT	1325	1330	common cis-acting element in promoter and enhancer regions
IbARF14	CAAT-box	CAAAT	1337	1342	common cis-acting element in promoter and enhancer regions
IbARF14	CAAT-box	CAAT	1408	1412
IbARF14	CAAT-box	CCAAT	1546	1551	common cis-acting element in promoter and enhancer regions
IbARF14	CAAT-box	CAAT	1547	1551
IbARF14	CAAT-box	CAAT	1560	1564
IbARF14	CAAT-box	CAAT	1569	1573
IbARF14	CAAT-box	CAAT	1860	1864
IbARF14	Unnamed__4	CTCC	600	604
IbARF14	TCA-element	CCATCTTTTT	442	451	cis-acting element involved in salicylic acid responsiveness
IbARF14	TCA-element	CCATCTTTTT	1849	1858	cis-acting element involved in salicylic acid responsiveness
IbARF14	W box	TTGACC	1065	1071
IbARF14	GCN4_motif	TGAGTCA	1304	1311	cis-regulatory element involved in endosperm expression
IbARF16a	STRE	AGGGG	1020	1025
IbARF16a	STRE	AGGGG	1945	1950
IbARF16a	MYC	CATGTG	240	246
IbARF16a	MYC	CAATTG	401	407
IbARF16a	MYC	CAATTG	693	699
IbARF16a	CAT-box	GCCACT	229	235	cis-acting regulatory element related to meristem expression
IbARF16a	CAT-box	GCCACT	1474	1480	cis-acting regulatory element related to meristem expression
IbARF16a	CAAT-box	CAAT	43	47
IbARF16a	CAAT-box	CCAAT	135	140	common cis-acting element in promoter and enhancer regions
IbARF16a	CAAT-box	CAAT	136	140
IbARF16a	CAAT-box	CAAAT	144	149	common cis-acting element in promoter and enhancer regions
IbARF16a	CAAT-box	CAAT	158	162
IbARF16a	CAAT-box	CAAAT	191	196	common cis-acting element in promoter and enhancer regions
IbARF16a	CAAT-box	CAAT	225	229
IbARF16a	CAAT-box	CAAT	401	405
IbARF16a	CAAT-box	CCAAT	569	574	common cis-acting element in promoter and enhancer regions
IbARF16a	CAAT-box	CAAT	570	574
IbARF16a	CAAT-box	CAAT	587	591
IbARF16a	CAAT-box	CAAAT	677	682	common cis-acting element in promoter and enhancer regions
IbARF16a	CAAT-box	CAAT	693	697
IbARF16a	CAAT-box	CAAT	729	733
IbARF16a	CAAT-box	CAAT	777	781
IbARF16a	CAAT-box	CCAAT	822	827	common cis-acting element in promoter and enhancer regions
IbARF16a	CAAT-box	CAAT	823	827
IbARF16a	CAAT-box	CAAT	842	846
IbARF16a	CAAT-box	CAAAT	875	880	common cis-acting element in promoter and enhancer regions
IbARF16a	CAAT-box	CCAAT	915	920	common cis-acting element in promoter and enhancer regions
IbARF16a	CAAT-box	CAAT	916	920
IbARF16a	CAAT-box	CAAAT	1126	1131	common cis-acting element in promoter and enhancer regions
IbARF16a	CAAT-box	CAAT	1197	1201
IbARF16a	CAAT-box	CCAAT	1428	1433	common cis-acting element in promoter and enhancer regions
IbARF16a	CAAT-box	CAAT	1429	1433
IbARF16a	CAAT-box	CAAT	1435	1439
IbARF16a	CAAT-box	CAAT	1459	1463
IbARF16a	CAAT-box	CCAAT	1542	1547	common cis-acting element in promoter and enhancer regions
IbARF16a	CAAT-box	CAAT	1543	1547
IbARF16a	Unnamed__4	CTCC	819	823
IbARF16a	Unnamed__4	CTCC	1156	1160
IbARF16a	Unnamed__4	CTCC	1593	1597
IbARF16a	Unnamed__4	CTCC	1626	1630
IbARF16a	Unnamed__4	CTCC	1645	1649
IbARF16a	Unnamed__4	CTCC	1804	1808
IbARF16a	W box	TTGACC	1671	1677
IbARF16a	W box	TTGACC	1705	1711
IbARF16a	Unnamed__1	GAATTTAATTAA	445	456	60K protein binding site
IbARF16a	TCA-element	CCATCTTTTT	598	607	cis-acting element involved in salicylic acid responsiveness
IbARF16a	TATC-box	TATCCCA	1347	1354	cis-acting element involved in gibberellin-responsiveness
IbARF16a	Unnamed__16	GCTGCCCGTC	1450	1459
IbARF16a	F-box	CTATTCTCATT	1694	1704
IbARF16a	G-box	TAACACGTAG	1012	1021	cis-acting regulatory element involved in light responsiveness
IbARF16a	G-box	CACGAC	1465	1471	cis-acting regulatory element involved in light responsiveness
IbARF16a	as-1	TGACG	1922	1927
IbARF16a	Unnamed__2	AACCTAACCT	1443	1452
IbARF16a	TATA-box	TATA	2	6	core promoter element around -30 of transcription start
IbARF16a	TATA-box	TATA	102	106	core promoter element around -30 of transcription start
IbARF16a	TATA-box	ATTATA	209	215	core promoter element around -30 of transcription start
IbARF16a	TATA-box	TATA	211	215	core promoter element around -30 of transcription start
IbARF16a	TATA-box	TATA	297	301	core promoter element around -30 of transcription start
IbARF16a	TATA-box	TATA	308	312	core promoter element around -30 of transcription start
IbARF16a	TATA-box	TATA	395	399	core promoter element around -30 of transcription start
IbARF16a	TATA-box	TATA	549	553	core promoter element around -30 of transcription start
IbARF16a	TATA-box	ATATAT	779	785	core promoter element around -30 of transcription start
IbARF16a	TATA-box	TATA	780	784	core promoter element around -30 of transcription start
IbARF16a	TATA-box	TATA	909	913	core promoter element around -30 of transcription start
IbARF16a	TATA-box	TACAAAA	939	946	core promoter element around -30 of transcription start
IbARF16a	TATA-box	TATATA	995	1001	core promoter element around -30 of transcription start
IbARF16a	TATA-box	ATATAA	996	1002	core promoter element around -30 of transcription start
IbARF16a	TATA-box	TATA	997	1001	core promoter element around -30 of transcription start
IbARF16a	TATA-box	ATTATA	1075	1081	core promoter element around -30 of transcription start
IbARF16a	TATA-box	ATTATA	1150	1156	core promoter element around -30 of transcription start
IbARF16a	TATA-box	ATTATA	1222	1228	core promoter element around -30 of transcription start
IbARF16a	GT1-motif	GGTTAAT	387	394	light responsive element
IbARF16a	MYB-like sequence	TAACCA	519	525
IbARF16a	MYB	CAACCA	259	265
IbARF16a	MYB	TAACCA	519	525
IbARF16a	GTGGC-motif	GATTCTGTGGC	1928	1938	part of a light responsive element
IbARF16a	AT~TATA-box	TATATA	995	1001
IbARF16a	AAGAA-motif	GAAAGAA	1811	1818
IbARF16a	TATA	TATAAAAT	2	10
IbARF16a		motif_sequence	429	433	short_function
IbARF16a		motif_sequence	834	838	short_function
IbARF16a		motif_sequence	1110	1114	short_function
IbARF16a		motif_sequence	1591	1595	short_function
IbARF16a		motif_sequence	1596	1600	short_function
IbARF16a		motif_sequence	1772	1776	short_function
IbARF16a		motif_sequence	1802	1806	short_function
IbARF16a	O2-site	GTTGACGTGA	1920	1929	cis-acting regulatory element involved in zein metabolism regulation
IbARF16a	ARE	AAACCA	595	601	cis-acting regulatory element essential for the anaerobic induction
IbARF16a	Box 4	ATTAAT	152	158	part of a conserved DNA module involved in light responsiveness
IbARF16a	Box 4	ATTAAT	452	458	part of a conserved DNA module involved in light responsiveness
IbARF16a	Box 4	ATTAAT	742	748	part of a conserved DNA module involved in light responsiveness
IbARF16b	STRE	AGGGG	1945	1950
IbARF16b	MYC	CATGTG	89	95
IbARF16b	MYC	CAATTG	247	253
IbARF16b	MYC	CAATTG	530	536
IbARF16b	MYC	CATTTG	809	815
IbARF16b	CAT-box	GCCACT	78	84	cis-acting regulatory element related to meristem expression
IbARF16b	CAT-box	GCCACT	1474	1480	cis-acting regulatory element related to meristem expression
IbARF16b	CAAT-box	CAAT	7	11
IbARF16b	CAAT-box	CAAAT	40	45	common cis-acting element in promoter and enhancer regions
IbARF16b	CAAT-box	CAAT	74	78
IbARF16b	CAAT-box	CAAT	247	251
IbARF16b	CAAT-box	CCAAT	406	411	common cis-acting element in promoter and enhancer regions
IbARF16b	CAAT-box	CAAT	407	411
IbARF16b	CAAT-box	CAAT	424	428
IbARF16b	CAAT-box	CAAAT	514	519	common cis-acting element in promoter and enhancer regions
IbARF16b	CAAT-box	CAAT	530	534
IbARF16b	CAAT-box	CAAT	566	570
IbARF16b	CAAT-box	CAAT	614	618
IbARF16b	CAAT-box	CAAT	769	773
IbARF16b	CAAT-box	CAAT	837	841
IbARF16b	CAAT-box	CAAT	883	887
IbARF16b	CAAT-box	CCAAT	896	901	common cis-acting element in promoter and enhancer regions
IbARF16b	CAAT-box	CAAT	897	901
IbARF16b	CAAT-box	CAAT	941	945
IbARF16b	CAAT-box	CAAT	1197	1201
IbARF16b	CAAT-box	CAAAT	1357	1362	common cis-acting element in promoter and enhancer regions
IbARF16b	CAAT-box	CCAAT	1428	1433	common cis-acting element in promoter and enhancer regions
IbARF16b	CAAT-box	CAAT	1429	1433
IbARF16b	CAAT-box	CAAT	1435	1439
IbARF16b	CAAT-box	CAAT	1459	1463
IbARF16b	CAAT-box	CCAAT	1542	1547	common cis-acting element in promoter and enhancer regions
IbARF16b	CAAT-box	CAAT	1543	1547
IbARF16b	Unnamed__4	CTCC	1156	1160
IbARF16b	Unnamed__4	CTCC	1593	1597
IbARF16b	Unnamed__4	CTCC	1626	1630
IbARF16b	Unnamed__4	CTCC	1645	1649
IbARF16b	Unnamed__4	CTCC	1804	1808
IbARF16b	W box	TTGACC	1671	1677
IbARF16b	W box	TTGACC	1705	1711
IbARF16b	TCA-element	CCATCTTTTT	435	444	cis-acting element involved in salicylic acid responsiveness
IbARF16b	TATC-box	TATCCCA	1349	1356	cis-acting element involved in gibberellin-responsiveness
IbARF16b	Unnamed__16	GCTGCCCGTC	1450	1459
IbARF16b	as-1	TGACG	931	936
IbARF16b	as-1	TGACG	1922	1927
IbARF16b	Unnamed__2	AACCTAACCT	1443	1452
IbARF16b	G-box	TAACACGTAG	1013	1022	cis-acting regulatory element involved in light responsiveness
IbARF16b	G-box	CACGAC	1465	1471	cis-acting regulatory element involved in light responsiveness
IbARF16b	F-box	CTATTCTCATT	1694	1704
IbARF16b	MYB	CAACCA	108	114
IbARF16b	MYB	TAACCA	356	362
IbARF16b	MYB-like sequence	TAACCA	356	362
IbARF16b	GT1-motif	GGTTAAT	233	240	light responsive element
IbARF16b	TATA-box	ATTATA	58	64	core promoter element around -30 of transcription start
IbARF16b	TATA-box	TATA	60	64	core promoter element around -30 of transcription start
IbARF16b	TATA-box	TATA	146	150	core promoter element around -30 of transcription start
IbARF16b	TATA-box	TATA	157	161	core promoter element around -30 of transcription start
IbARF16b	TATA-box	TATA	241	245	core promoter element around -30 of transcription start
IbARF16b	TATA-box	TATA	386	390	core promoter element around -30 of transcription start
IbARF16b	TATA-box	ATATAT	616	622	core promoter element around -30 of transcription start
IbARF16b	TATA-box	TATA	617	621	core promoter element around -30 of transcription start
IbARF16b	TATA-box	ATATAT	771	777	core promoter element around -30 of transcription start
IbARF16b	TATA-box	TATA	772	776	core promoter element around -30 of transcription start
IbARF16b	TATA-box	TATA	844	848	core promoter element around -30 of transcription start
IbARF16b	TATA-box	TATA	890	894	core promoter element around -30 of transcription start
IbARF16b	TATA-box	TACAAAA	922	929	core promoter element around -30 of transcription start
IbARF16b	TATA-box	ATTATA	1074	1080	core promoter element around -30 of transcription start
IbARF16b	TATA-box	ATTATA	1150	1156	core promoter element around -30 of transcription start
IbARF16b	TATA-box	ATTATA	1224	1230	core promoter element around -30 of transcription start
IbARF16b	GTGGC-motif	GATTCTGTGGC	1928	1938	part of a light responsive element
IbARF16b	AAGAA-motif	GAAAGAA	1811	1818
IbARF16b		motif_sequence	817	821	short_function
IbARF16b		motif_sequence	1109	1113	short_function
IbARF16b		motif_sequence	1591	1595	short_function
IbARF16b		motif_sequence	1596	1600	short_function
IbARF16b		motif_sequence	1772	1776	short_function
IbARF16b		motif_sequence	1802	1806	short_function
IbARF16b	O2-site	GTTGACGTGA	1920	1929	cis-acting regulatory element involved in zein metabolism regulation
IbARF16b	Box 4	ATTAAT	1	7	part of a conserved DNA module involved in light responsiveness
IbARF16b	Box 4	ATTAAT	296	302	part of a conserved DNA module involved in light responsiveness
IbARF16b	Box 4	ATTAAT	579	585	part of a conserved DNA module involved in light responsiveness
IbARF16b	ARE	AAACCA	432	438	cis-acting regulatory element essential for the anaerobic induction
IbARF17	ARE	AAACCA	405	411	cis-acting regulatory element essential for the anaerobic induction
IbARF17		motif_sequence	140	144	short_function
IbARF17		motif_sequence	757	761	short_function
IbARF17		motif_sequence	889	893	short_function
IbARF17	O2-site	GTTGACGTGA	309	318	cis-acting regulatory element involved in zein metabolism regulation
IbARF17	Myb-binding site	CAACAG	747	753
IbARF17	GARE-motif	TCTGTTG	38	45	gibberellin-responsive element
IbARF17	AT~TATA-box	TATATA	932	938
IbARF17	TATA	TATAAAAT	1680	1688
IbARF17	MYB	TAACCA	477	483
IbARF17	MYB	TAACCA	547	553
IbARF17	MYB	CAACAG	747	753
IbARF17	MYB	CAACCA	1359	1365
IbARF17	WRE3	CCACCT	702	708
IbARF17	GT1-motif	GGTTAAT	1182	1189	light responsive element
IbARF17	MYB-like sequence	TAACCA	477	483
IbARF17	MYB-like sequence	TAACCA	547	553
IbARF17	TATA-box	TATA	75	79	core promoter element around -30 of transcription start
IbARF17	TATA-box	TATA	195	199	core promoter element around -30 of transcription start
IbARF17	TATA-box	ATTATA	272	278	core promoter element around -30 of transcription start
IbARF17	TATA-box	TATA	274	278	core promoter element around -30 of transcription start
IbARF17	TATA-box	ATTATA	318	324	core promoter element around -30 of transcription start
IbARF17	TATA-box	TATA	320	324	core promoter element around -30 of transcription start
IbARF17	TATA-box	TACAAAA	630	637	core promoter element around -30 of transcription start
IbARF17	TATA-box	ATTATA	930	936	core promoter element around -30 of transcription start
IbARF17	TATA-box	TATATA	932	938	core promoter element around -30 of transcription start
IbARF17	TATA-box	ATATAT	933	939	core promoter element around -30 of transcription start
IbARF17	TATA-box	TATA	934	938	core promoter element around -30 of transcription start
IbARF17	TATA-box	ATTATA	951	957	core promoter element around -30 of transcription start
IbARF17	TATA-box	TATA	953	957	core promoter element around -30 of transcription start
IbARF17	TATA-box	ATTATA	956	962	core promoter element around -30 of transcription start
IbARF17	TATA-box	TATA	958	962	core promoter element around -30 of transcription start
IbARF17	TATA-box	ATTATA	1219	1225	core promoter element around -30 of transcription start
IbARF17	TATA-box	ATATAA	1222	1228	core promoter element around -30 of transcription start
IbARF17	TATA-box	TATTTAAA	1387	1395	core promoter element around -30 of transcription start
IbARF17	TATA-box	ATTATA	1420	1426	core promoter element around -30 of transcription start
IbARF17	TATA-box	ATATAA	1442	1448	core promoter element around -30 of transcription start
IbARF17	TATA-box	ATATAA	1454	1460	core promoter element around -30 of transcription start
IbARF17	TATA-box	ATATAA	1462	1468	core promoter element around -30 of transcription start
IbARF17	TATA-box	ATATAA	1516	1522	core promoter element around -30 of transcription start
IbARF17	TATA-box	ATTATA	1535	1541	core promoter element around -30 of transcription start
IbARF17	TATA-box	TACATAAA	1541	1549	core promoter element around -30 of transcription start
IbARF17	TATA-box	ATATAA	1646	1652	core promoter element around -30 of transcription start
IbARF17	TATA-box	ATATAA	1679	1685	core promoter element around -30 of transcription start
IbARF17	TATA-box	ATATAA	1797	1803	core promoter element around -30 of transcription start
IbARF17	TATA-box	ATTATA	1828	1834	core promoter element around -30 of transcription start
IbARF17	Unnamed__6	taTAAATATct	1455	1465
IbARF17	G-box	TACGTG	1767	1773	cis-acting regulatory element involved in light responsiveness
IbARF17	AT-rich element	ATAGAAATCAA	1525	1535	binding site of AT-rich DNA binding protein (ATBP-1)
IbARF17	W box	TTGACC	820	826
IbARF17	Unnamed__1	GAATTTAATTAA	509	520	60K protein binding site
IbARF17	Unnamed__1	GAATTTAATTAA	579	590	60K protein binding site
IbARF17	GATA-motif	AAGATAAGATT	421	431	part of a light responsive element
IbARF17	GATA-motif	AAGATAAGATT	447	457	part of a light responsive element
IbARF17	TATC-box	TATCCCA	877	884	cis-acting element involved in gibberellin-responsiveness
IbARF17	MYC	CATGTG	785	791
IbARF17	CAT-box	GCCACT	815	821	cis-acting regulatory element related to meristem expression
IbARF17	TCA	TCATCTTCAT	887	896
IbARF17	CAAT-box	CAAT	83	87
IbARF17	CAAT-box	CAAAT	105	110	common cis-acting element in promoter and enhancer regions
IbARF17	CAAT-box	CAAT	122	126
IbARF17	CAAT-box	CAAT	270	274
IbARF17	CAAT-box	CAAT	339	343
IbARF17	CAAT-box	CAAAT	362	367	common cis-acting element in promoter and enhancer regions
IbARF17	CAAT-box	CAAT	435	439
IbARF17	CAAT-box	CAAT	461	465
IbARF17	CAAT-box	CAAT	531	535
IbARF17	CAAT-box	CAAAT	662	667	common cis-acting element in promoter and enhancer regions
IbARF17	CAAT-box	CAAAT	708	713	common cis-acting element in promoter and enhancer regions
IbARF17	CAAT-box	CCAAT	841	846	common cis-acting element in promoter and enhancer regions
IbARF17	CAAT-box	CAAT	842	846
IbARF17	CAAT-box	CAAT	926	930
IbARF17	CAAT-box	CAAT	1342	1346
IbARF17	CAAT-box	CAAT	1533	1537
IbARF17	CAAT-box	CAAT	1568	1572
IbARF17	CAAT-box	CAAT	1614	1618
IbARF17	CAAT-box	CAAAT	1669	1674	common cis-acting element in promoter and enhancer regions
IbARF17	CAAT-box	CAAT	1705	1709
IbARF17	CAAT-box	CAAT	1820	1824
IbARF17	CAAT-box	CAAT	1906	1910
IbARF17	CAAT-box	CAAT	1926	1930
IbARF17	Unnamed__4	CTCC	150	154
IbARF17	Unnamed__4	CTCC	505	509
IbARF17	Unnamed__4	CTCC	575	579
IbARF17	Unnamed__4	CTCC	774	778
IbARF17	Unnamed__4	CTCC	839	843
IbARF17	Unnamed__4	CTCC	907	911
IbARF17	Unnamed__4	CTCC	910	914
IbARF17	Unnamed__4	CTCC	1629	1633
IbARF2	CAG-motif	GAAAGGCAGAC	1077	1087	part of a light response element
IbARF2	AC-II	TCACCAACCCCC	207	218
IbARF2	GT1-motif	GGTTAAT	1988	1995	light responsive element
IbARF2	TATA-box	ATATAT	7	13	core promoter element around -30 of transcription start
IbARF2	TATA-box	TATA	8	12	core promoter element around -30 of transcription start
IbARF2	TATA-box	ATATAT	432	438	core promoter element around -30 of transcription start
IbARF2	TATA-box	TATA	433	437	core promoter element around -30 of transcription start
IbARF2	TATA-box	TATA	484	488	core promoter element around -30 of transcription start
IbARF2	TATA-box	ATATAT	666	672	core promoter element around -30 of transcription start
IbARF2	TATA-box	TATATA	667	673	core promoter element around -30 of transcription start
IbARF2	TATA-box	ATATAA	668	674	core promoter element around -30 of transcription start
IbARF2	TATA-box	TATA	669	673	core promoter element around -30 of transcription start
IbARF2	TATA-box	TATTTAAA	674	682	core promoter element around -30 of transcription start
IbARF2	TATA-box	TATA	819	823	core promoter element around -30 of transcription start
IbARF2	TATA-box	TATA	972	976	core promoter element around -30 of transcription start
IbARF2	MYB-like sequence	TAACCA	234	240
IbARF2	MYB-like sequence	TAACCA	1944	1950
IbARF2	MYB	TAACCA	234	240
IbARF2	MYB	CAACAG	421	427
IbARF2	MYB	CAACCA	622	628
IbARF2	MYB	CAACCA	626	632
IbARF2	MYB	TAACCA	1944	1950
IbARF2	Unnamed__4	CTCC	396	400
IbARF2	Unnamed__4	CTCC	1087	1091
IbARF2	CAAT-box	CAAAT	48	53	common cis-acting element in promoter and enhancer regions
IbARF2	CAAT-box	CCAAT	156	161	common cis-acting element in promoter and enhancer regions
IbARF2	CAAT-box	CAAT	157	161
IbARF2	CAAT-box	CAAT	199	203
IbARF2	CAAT-box	CAAT	359	363
IbARF2	CAAT-box	CAAAT	372	377	common cis-acting element in promoter and enhancer regions
IbARF2	CAAT-box	CAAAT	411	416	common cis-acting element in promoter and enhancer regions
IbARF2	CAAT-box	CAAAT	456	461	common cis-acting element in promoter and enhancer regions
IbARF2	CAAT-box	CCAAT	698	703	common cis-acting element in promoter and enhancer regions
IbARF2	CAAT-box	CAAT	699	703
IbARF2	CAAT-box	CAAAT	720	725	common cis-acting element in promoter and enhancer regions
IbARF2	CAAT-box	CAAT	871	875
IbARF2	CAAT-box	CAAAT	1011	1016	common cis-acting element in promoter and enhancer regions
IbARF2	CAAT-box	CAAAT	1167	1172	common cis-acting element in promoter and enhancer regions
IbARF2	CAAT-box	CAAT	1405	1409
IbARF2	CAAT-box	CAAAT	1554	1559	common cis-acting element in promoter and enhancer regions
IbARF2	MYC	CATGTG	1120	1126
IbARF2	MYC	CATTTG	1532	1538
IbARF2	GATA-motif	GATAGGG	1284	1291	part of a light responsive element
IbARF2	W box	TTGACC	147	153
IbARF2	W box	TTGACC	1674	1680
IbARF2	Myb-binding site	CAACAG	421	427
IbARF2		motif_sequence	92	96	short_function
IbARF2		motif_sequence	1348	1352	short_function
IbARF2		motif_sequence	1906	1910	short_function
IbARF2	ARE	AAACCA	153	159	cis-acting regulatory element essential for the anaerobic induction
IbARF2	Box 4	ATTAAT	79	85	part of a conserved DNA module involved in light responsiveness
IbARF2	Box 4	ATTAAT	511	517	part of a conserved DNA module involved in light responsiveness
IbARF2	Box 4	ATTAAT	639	645	part of a conserved DNA module involved in light responsiveness
IbARF2	Box 4	ATTAAT	662	668	part of a conserved DNA module involved in light responsiveness
IbARF2	ATCT-motif	AATCTAATCC	386	395	part of a conserved DNA module involved in light responsiveness
IbARF2	AT1-motif	AATTATTTTTTATT	435	448	part of a light responsive module
IbARF2	AT~TATA-box	TATATA	667	673
IbARF20	AAGAA-motif	gGTAAAGAAA	555	564
IbARF20	AAGAA-motif	GAAAGAA	749	756
IbARF20	A-box	CCGTCC	1452	1458	cis-acting regulatory element
IbARF20	TCT-motif	TCTTAC	209	215	part of a light responsive element
IbARF20	TCT-motif	TCTTAC	1957	1963	part of a light responsive element
IbARF20	AT~TATA-box	TATATA	305	311
IbARF20	AT~TATA-box	TATATA	354	360
IbARF20	AT~TATA-box	TATATA	356	362
IbARF20	AT~TATA-box	TATATA	591	597
IbARF20	Myb-binding site	CAACAG	779	785
IbARF20	GC-motif	CCCCCG	1268	1274	enhancer-like element involved in anoxic specific inducibility
IbARF20	GARE-motif	TCTGTTG	1170	1177	gibberellin-responsive element
IbARF20		motif_sequence	263	267	short_function
IbARF20		motif_sequence	317	321	short_function
IbARF20		motif_sequence	709	713	short_function
IbARF20		motif_sequence	1252	1256	short_function
IbARF20		motif_sequence	1470	1474	short_function
IbARF20	ARE	AAACCA	542	548	cis-acting regulatory element essential for the anaerobic induction
IbARF20	ARE	AAACCA	797	803	cis-acting regulatory element essential for the anaerobic induction
IbARF20	Box 4	ATTAAT	616	622	part of a conserved DNA module involved in light responsiveness
IbARF20	Box 4	ATTAAT	848	854	part of a conserved DNA module involved in light responsiveness
IbARF20	Box 4	ATTAAT	940	946	part of a conserved DNA module involved in light responsiveness
IbARF20	CCGTCC-box	CCGTCC	1452	1458
IbARF20	CCGTCC motif	CCGTCC	1452	1458
IbARF20	CAAT-box	CAAT	47	51
IbARF20	CAAT-box	CAAT	189	193
IbARF20	CAAT-box	CAAT	257	261
IbARF20	CAAT-box	CAAAT	376	381	common cis-acting element in promoter and enhancer regions
IbARF20	CAAT-box	CCAAT	545	550	common cis-acting element in promoter and enhancer regions
IbARF20	CAAT-box	CAAT	546	550
IbARF20	CAAT-box	CAAAT	611	616	common cis-acting element in promoter and enhancer regions
IbARF20	CAAT-box	CAAT	697	701
IbARF20	CAAT-box	CAAAT	830	835	common cis-acting element in promoter and enhancer regions
IbARF20	CAAT-box	CAAT	1003	1007
IbARF20	CAAT-box	CCAAT	1459	1464	common cis-acting element in promoter and enhancer regions
IbARF20	CAAT-box	CAAT	1460	1464
IbARF20	CAAT-box	CAAT	1637	1641
IbARF20	CAAT-box	CAAAT	1984	1989	common cis-acting element in promoter and enhancer regions
IbARF20	Unnamed__4	CTCC	268	272
IbARF20	Unnamed__4	CTCC	1214	1218
IbARF20	Unnamed__4	CTCC	1265	1269
IbARF20	CTAG-motif	ACTAGCAGAA	1974	1983
IbARF20	Unnamed__1	CGTGG	1315	1320
IbARF20	Unnamed__1	CGTGG	1968	1973
IbARF20	Gap-box	CAAATGAA(A/G)A	830	839.5	part of a light responsive element
IbARF20	WUN-motif	TAATTACTC	850	859
IbARF20	G-box	TACGTG	1568	1574	cis-acting regulatory element involved in light responsiveness
IbARF20	Myb	TAACTG	260	266
IbARF20	Myb	TAACTG	817	823
IbARF20	MYB-like sequence	TAACCA	93	99
IbARF20	MYB-like sequence	TAACCA	360	366
IbARF20	MYB-like sequence	TAACCA	595	601
IbARF20	TATA-box	TATATA	305	311	core promoter element around -30 of transcription start
IbARF20	TATA-box	ATATAA	306	312	core promoter element around -30 of transcription start
IbARF20	TATA-box	TATA	307	311	core promoter element around -30 of transcription start
IbARF20	TATA-box	ATATAT	353	359	core promoter element around -30 of transcription start
IbARF20	TATA-box	TATATA	354	360	core promoter element around -30 of transcription start
IbARF20	TATA-box	ATATAT	355	361	core promoter element around -30 of transcription start
IbARF20	TATA-box	TATATA	356	362	core promoter element around -30 of transcription start
IbARF20	TATA-box	ATATAA	357	363	core promoter element around -30 of transcription start
IbARF20	TATA-box	TATA	358	362	core promoter element around -30 of transcription start
IbARF20	TATA-box	taTATAAAtc	491	500	core promoter element around -30 of transcription start
IbARF20	TATA-box	ATATAT	590	596	core promoter element around -30 of transcription start
IbARF20	TATA-box	TATATA	591	597	core promoter element around -30 of transcription start
IbARF20	TATA-box	ATATAA	592	598	core promoter element around -30 of transcription start
IbARF20	TATA-box	TATA	593	597	core promoter element around -30 of transcription start
IbARF20	TATA-box	ATATAA	1005	1011	core promoter element around -30 of transcription start
IbARF20	GT1-motif	GGTTAA	54	60	light responsive element
IbARF20	MYB	TAACCA	93	99
IbARF20	MYB	TAACCA	360	366
IbARF20	MYB	TAACCA	595	601
IbARF20	MYB	CAACAG	779	785
IbARF25	ARE	AAACCA	189	195	cis-acting regulatory element essential for the anaerobic induction
IbARF25	ARE	AAACCA	275	281	cis-acting regulatory element essential for the anaerobic induction
IbARF25	ARE	AAACCA	675	681	cis-acting regulatory element essential for the anaerobic induction
IbARF25	ARE	AAACCA	764	770	cis-acting regulatory element essential for the anaerobic induction
IbARF25	ARE	AAACCA	786	792	cis-acting regulatory element essential for the anaerobic induction
IbARF25	ARE	AAACCA	992	998	cis-acting regulatory element essential for the anaerobic induction
IbARF25	Myb-binding site	CAACAG	1951	1957
IbARF25		motif_sequence	890	894	short_function
IbARF25		motif_sequence	1244	1248	short_function
IbARF25		motif_sequence	1594	1598	short_function
IbARF25	AAGAA-motif	GAAAGAA	380	387
IbARF25	AAGAA-motif	GAAAGAA	474	481
IbARF25	AT~TATA-box	TATATA	1	7
IbARF25	AT~TATA-box	TATATA	3	9
IbARF25	AT~TATA-box	TATATA	5	11
IbARF25	AT~TATA-box	TATATA	7	13
IbARF25	AT~TATA-box	TATATA	9	15
IbARF25	AT~TATA-box	TATATA	11	17
IbARF25	AT~TATA-box	TATATA	13	19
IbARF25	AT~TATA-box	TATATA	15	21
IbARF25	AT~TATA-box	TATATA	17	23
IbARF25	AT~TATA-box	TATATA	19	25
IbARF25	AT~TATA-box	TATATA	21	27
IbARF25	AT~TATA-box	TATATA	23	29
IbARF25	AT~TATA-box	TATATA	25	31
IbARF25	AT~TATA-box	TATATA	27	33
IbARF25	AT~TATA-box	TATATA	29	35
IbARF25	AT~TATA-box	TATATA	31	37
IbARF25	AT~TATA-box	TATATA	33	39
IbARF25	AT~TATA-box	TATATA	35	41
IbARF25	AT~TATA-box	TATATA	37	43
IbARF25	AT~TATA-box	TATATA	39	45
IbARF25	AT~TATA-box	TATATA	41	47
IbARF25	AT~TATA-box	TATATA	43	49
IbARF25	AT~TATA-box	TATATA	45	51
IbARF25	AT~TATA-box	TATATA	47	53
IbARF25	AT~TATA-box	TATATA	49	55
IbARF25	AT~TATA-box	TATATA	51	57
IbARF25	AT~TATA-box	TATATA	53	59
IbARF25	AT~TATA-box	TATATA	55	61
IbARF25	AT~TATA-box	TATATA	57	63
IbARF25	AT~TATA-box	TATATA	59	65
IbARF25	AT~TATA-box	TATATA	61	67
IbARF25	Myb	TAACTG	319	325
IbARF25	ACE	CTAACGTATT	1964	1973	cis-acting element involved in light responsiveness
IbARF25	MYB	TAACCA	1856	1862
IbARF25	MYB	CAACAG	1951	1957
IbARF25	WRE3	CCACCT	977	983
IbARF25	MYB-like sequence	TAACCA	1856	1862
IbARF25	GT1-motif	GGTTAA	1863	1869	light responsive element
IbARF25	TATA-box	TATATA	1	7	core promoter element around -30 of transcription start
IbARF25	TATA-box	ATATAT	2	8	core promoter element around -30 of transcription start
IbARF25	TATA-box	TATATA	3	9	core promoter element around -30 of transcription start
IbARF25	TATA-box	ATATAT	4	10	core promoter element around -30 of transcription start
IbARF25	TATA-box	TATATA	5	11	core promoter element around -30 of transcription start
IbARF25	TATA-box	ATATAT	6	12	core promoter element around -30 of transcription start
IbARF25	TATA-box	TATATA	7	13	core promoter element around -30 of transcription start
IbARF25	TATA-box	ATATAT	8	14	core promoter element around -30 of transcription start
IbARF25	TATA-box	TATATA	9	15	core promoter element around -30 of transcription start
IbARF25	TATA-box	ATATAT	10	16	core promoter element around -30 of transcription start
IbARF25	TATA-box	TATATA	11	17	core promoter element around -30 of transcription start
IbARF25	TATA-box	ATATAT	12	18	core promoter element around -30 of transcription start
IbARF25	TATA-box	TATATA	13	19	core promoter element around -30 of transcription start
IbARF25	TATA-box	ATATAT	14	20	core promoter element around -30 of transcription start
IbARF25	TATA-box	TATATA	15	21	core promoter element around -30 of transcription start
IbARF25	TATA-box	ATATAT	16	22	core promoter element around -30 of transcription start
IbARF25	TATA-box	TATATA	17	23	core promoter element around -30 of transcription start
IbARF25	TATA-box	ATATAT	18	24	core promoter element around -30 of transcription start
IbARF25	TATA-box	TATATA	19	25	core promoter element around -30 of transcription start
IbARF25	TATA-box	ATATAT	20	26	core promoter element around -30 of transcription start
IbARF25	TATA-box	TATATA	21	27	core promoter element around -30 of transcription start
IbARF25	TATA-box	ATATAT	22	28	core promoter element around -30 of transcription start
IbARF25	TATA-box	TATATA	23	29	core promoter element around -30 of transcription start
IbARF25	TATA-box	ATATAT	24	30	core promoter element around -30 of transcription start
IbARF25	TATA-box	TATATA	25	31	core promoter element around -30 of transcription start
IbARF25	TATA-box	ATATAT	26	32	core promoter element around -30 of transcription start
IbARF25	TATA-box	TATATA	27	33	core promoter element around -30 of transcription start
IbARF25	TATA-box	ATATAT	28	34	core promoter element around -30 of transcription start
IbARF25	TATA-box	TATATA	29	35	core promoter element around -30 of transcription start
IbARF25	TATA-box	ATATAT	30	36	core promoter element around -30 of transcription start
IbARF25	TATA-box	TATATA	31	37	core promoter element around -30 of transcription start
IbARF25	TATA-box	ATATAT	32	38	core promoter element around -30 of transcription start
IbARF25	TATA-box	TATATA	33	39	core promoter element around -30 of transcription start
IbARF25	TATA-box	ATATAT	34	40	core promoter element around -30 of transcription start
IbARF25	TATA-box	TATATA	35	41	core promoter element around -30 of transcription start
IbARF25	TATA-box	ATATAT	36	42	core promoter element around -30 of transcription start
IbARF25	TATA-box	TATATA	37	43	core promoter element around -30 of transcription start
IbARF25	TATA-box	ATATAT	38	44	core promoter element around -30 of transcription start
IbARF25	TATA-box	TATATA	39	45	core promoter element around -30 of transcription start
IbARF25	TATA-box	ATATAT	40	46	core promoter element around -30 of transcription start
IbARF25	TATA-box	TATATA	41	47	core promoter element around -30 of transcription start
IbARF25	TATA-box	ATATAT	42	48	core promoter element around -30 of transcription start
IbARF25	TATA-box	TATATA	43	49	core promoter element around -30 of transcription start
IbARF25	TATA-box	ATATAT	44	50	core promoter element around -30 of transcription start
IbARF25	TATA-box	TATATA	45	51	core promoter element around -30 of transcription start
IbARF25	TATA-box	ATATAT	46	52	core promoter element around -30 of transcription start
IbARF25	TATA-box	TATATA	47	53	core promoter element around -30 of transcription start
IbARF25	TATA-box	ATATAT	48	54	core promoter element around -30 of transcription start
IbARF25	TATA-box	TATATA	49	55	core promoter element around -30 of transcription start
IbARF25	TATA-box	ATATAT	50	56	core promoter element around -30 of transcription start
IbARF25	TATA-box	TATATA	51	57	core promoter element around -30 of transcription start
IbARF25	TATA-box	ATATAT	52	58	core promoter element around -30 of transcription start
IbARF25	TATA-box	TATATA	53	59	core promoter element around -30 of transcription start
IbARF25	TATA-box	ATATAT	54	60	core promoter element around -30 of transcription start
IbARF25	TATA-box	TATATA	55	61	core promoter element around -30 of transcription start
IbARF25	TATA-box	ATATAT	56	62	core promoter element around -30 of transcription start
IbARF25	TATA-box	TATATA	57	63	core promoter element around -30 of transcription start
IbARF25	TATA-box	ATATAT	58	64	core promoter element around -30 of transcription start
IbARF25	TATA-box	TATATA	59	65	core promoter element around -30 of transcription start
IbARF25	TATA-box	ATATAT	60	66	core promoter element around -30 of transcription start
IbARF25	TATA-box	TATATA	61	67	core promoter element around -30 of transcription start
IbARF25	TATA-box	ATATAT	62	68	core promoter element around -30 of transcription start
IbARF25	TATA-box	TATA	63	67	core promoter element around -30 of transcription start
IbARF25	TATA-box	ATTATA	315	321	core promoter element around -30 of transcription start
IbARF25	TATA-box	TATA	317	321	core promoter element around -30 of transcription start
IbARF25	TATA-box	TACAAAA	337	344	core promoter element around -30 of transcription start
IbARF25	TATA-box	ATTATA	1290	1296	core promoter element around -30 of transcription start
IbARF25	TATA-box	ATTATA	1635	1641	core promoter element around -30 of transcription start
IbARF25	HD-Zip 1	CAAT(A/T)ATTG	428	436.5	element involved in differentiation of the palisade mesophyll cells
IbARF25	as-1	TGACG	134	139
IbARF25	as-1	TGACG	323	328
IbARF25	as-1	TGACG	435	440
IbARF25	G-box	CACGAC	1144	1150	cis-acting regulatory element involved in light responsiveness
IbARF25	W box	TTGACC	804	810
IbARF25	Unnamed__4	CTCC	219	223
IbARF25	Unnamed__4	CTCC	509	513
IbARF25	Unnamed__4	CTCC	522	526
IbARF25	Unnamed__4	CTCC	892	896
IbARF25	CAAT-box	CAAT	130	134
IbARF25	CAAT-box	CAAAT	232	237	common cis-acting element in promoter and enhancer regions
IbARF25	CAAT-box	CAAT	428	432
IbARF25	CAAT-box	CAAAT	536	541	common cis-acting element in promoter and enhancer regions
IbARF25	CAAT-box	CAAT	598	602
IbARF25	CAAT-box	CAAAT	612	617	common cis-acting element in promoter and enhancer regions
IbARF25	CAAT-box	CAAAT	730	735	common cis-acting element in promoter and enhancer regions
IbARF25	CAAT-box	CAAAT	825	830	common cis-acting element in promoter and enhancer regions
IbARF25	CAAT-box	CAAT	884	888
IbARF25	CAAT-box	CCAAT	995	1000	common cis-acting element in promoter and enhancer regions
IbARF25	CAAT-box	CAAT	996	1000
IbARF25	CAAT-box	CAAAT	1025	1030	common cis-acting element in promoter and enhancer regions
IbARF25	CAAT-box	CAAAT	1047	1052	common cis-acting element in promoter and enhancer regions
IbARF25	CAAT-box	CAAT	1082	1086
IbARF25	CAAT-box	CAAT	1087	1091
IbARF25	CAAT-box	CCAAT	1150	1155	common cis-acting element in promoter and enhancer regions
IbARF25	CAAT-box	CAAT	1151	1155
IbARF25	CAAT-box	CAAAT	1170	1175	common cis-acting element in promoter and enhancer regions
IbARF25	CAAT-box	CAAT	1185	1189
IbARF25	CAAT-box	CAAAT	1275	1280	common cis-acting element in promoter and enhancer regions
IbARF25	CAAT-box	CAAT	1392	1396
IbARF25	CAAT-box	CAAAT	1459	1464	common cis-acting element in promoter and enhancer regions
IbARF25	CAAT-box	CAAAT	1518	1523	common cis-acting element in promoter and enhancer regions
IbARF25	CAAT-box	CAAT	1592	1596
IbARF25	CAAT-box	CAAAT	1606	1611	common cis-acting element in promoter and enhancer regions
IbARF25	CAAT-box	CAAT	1643	1647
IbARF25	CAAT-box	CAAAT	1724	1729	common cis-acting element in promoter and enhancer regions
IbARF25	CAAT-box	CAAAT	1762	1767	common cis-acting element in promoter and enhancer regions
IbARF25	CAAT-box	CAAT	1836	1840
IbARF25	MYC	CAATTG	130	136
IbARF25	MYC	CATTTG	931	937
IbARF25	MYC	CAATTG	996	1002
IbARF26	TATA	TATAAAAT	80	88
IbARF26	TATA	TATAAAAT	214	222
IbARF26	A-box	CCGTCC	1012	1018	cis-acting regulatory element
IbARF26	TCT-motif	TCTTAC	227	233	part of a light responsive element
IbARF26	TCT-motif	TCTTAC	690	696	part of a light responsive element
IbARF26	G-Box	CACGTT	1541	1547	cis-acting regulatory element involved in light responsiveness
IbARF26	G-Box	CACGTT	1665	1671	cis-acting regulatory element involved in light responsiveness
IbARF26	AT~TATA-box	TATATA	568	574
IbARF26	TC-rich repeats	GTTTTCTTAC	223	232	cis-acting element involved in defense and stress responsiveness
IbARF26	CCGTCC-box	CCGTCC	1012	1018
IbARF26	Box 4	ATTAAT	266	272	part of a conserved DNA module involved in light responsiveness
IbARF26	Box 4	ATTAAT	294	300	part of a conserved DNA module involved in light responsiveness
IbARF26	Box 4	ATTAAT	404	410	part of a conserved DNA module involved in light responsiveness
IbARF26	Box 4	ATTAAT	480	486	part of a conserved DNA module involved in light responsiveness
IbARF26	Box 4	ATTAAT	484	490	part of a conserved DNA module involved in light responsiveness
IbARF26	Box 4	ATTAAT	515	521	part of a conserved DNA module involved in light responsiveness
IbARF26	ARE	AAACCA	1081	1087	cis-acting regulatory element essential for the anaerobic induction
IbARF26	Myb-binding site	CAACAG	1207	1213
IbARF26	O2-site	GATGATGTGG	856	865	cis-acting regulatory element involved in zein metabolism regulation
IbARF26		motif_sequence	95	99	short_function
IbARF26		motif_sequence	746	750	short_function
IbARF26		motif_sequence	1033	1037	short_function
IbARF26		motif_sequence	1379	1383	short_function
IbARF26		motif_sequence	1607	1611	short_function
IbARF26		motif_sequence	1652	1656	short_function
IbARF26		motif_sequence	1692	1696	short_function
IbARF26		motif_sequence	1697	1701	short_function
IbARF26		motif_sequence	1728	1732	short_function
IbARF26		motif_sequence	1813	1817	short_function
IbARF26	TCA-element	CCATCTTTTT	442	451	cis-acting element involved in salicylic acid responsiveness
IbARF26	CAAT-box	CAAT	2	6
IbARF26	CAAT-box	CAAAT	7	12	common cis-acting element in promoter and enhancer regions
IbARF26	CAAT-box	CAAAT	232	237	common cis-acting element in promoter and enhancer regions
IbARF26	CAAT-box	CAAT	615	619
IbARF26	CAAT-box	CAAT	751	755
IbARF26	CAAT-box	CAAAT	911	916	common cis-acting element in promoter and enhancer regions
IbARF26	CAAT-box	CAAT	1452	1456
IbARF26	Unnamed__4	CTCC	169	173
IbARF26	Unnamed__4	CTCC	1010	1014
IbARF26	Unnamed__4	CTCC	1298	1302
IbARF26	Unnamed__4	CTCC	1381	1385
IbARF26	Unnamed__4	CTCC	1460	1464
IbARF26	CCGTCC motif	CCGTCC	1012	1018
IbARF26	MYC	CATGTG	336	342
IbARF26	MYC	CATGTG	1651	1657
IbARF26	STRE	AGGGG	942	947
IbARF26	GA-motif	ATAGATAA	86	94	part of a light responsive element
IbARF26	MYB	CAACAG	1207	1213
IbARF26	GT1-motif	GGTTAAT	680	687	light responsive element
IbARF26	GT1-motif	GGTTAA	864	870	light responsive element
IbARF26	TATA-box	TATA	80	84	core promoter element around -30 of transcription start
IbARF26	TATA-box	ATTATA	212	218	core promoter element around -30 of transcription start
IbARF26	TATA-box	TATA	214	218	core promoter element around -30 of transcription start
IbARF26	TATA-box	ATATAA	298	304	core promoter element around -30 of transcription start
IbARF26	TATA-box	TATA	299	303	core promoter element around -30 of transcription start
IbARF26	TATA-box	ATTATA	519	525	core promoter element around -30 of transcription start
IbARF26	TATA-box	TATA	521	525	core promoter element around -30 of transcription start
IbARF26	TATA-box	ATATAT	567	573	core promoter element around -30 of transcription start
IbARF26	TATA-box	TATATA	568	574	core promoter element around -30 of transcription start
IbARF26	TATA-box	ATATAT	569	575	core promoter element around -30 of transcription start
IbARF26	TATA-box	TATA	570	574	core promoter element around -30 of transcription start
IbARF26	TATA-box	TATA	666	670	core promoter element around -30 of transcription start
IbARF26	TATA-box	TATA	834	838	core promoter element around -30 of transcription start
IbARF26	TATA-box	TATA	881	885	core promoter element around -30 of transcription start
IbARF26	TATA-box	TATA	965	969	core promoter element around -30 of transcription start
IbARF26	TATA-box	TACAAAA	1077	1084	core promoter element around -30 of transcription start
IbARF26	TATA-box	ATATAA	1754	1760	core promoter element around -30 of transcription start
IbARF26	as-1	TGACG	739	744
IbARF26	Unnamed__6	taTAAATATct	666	676
IbARF4	Box II	TGGTAATAA	146	155	part of a light responsive element
IbARF4	CAAT-box	CAAAT	3	8	common cis-acting element in promoter and enhancer regions
IbARF4	CAAT-box	CAAT	115	119
IbARF4	CAAT-box	CAAT	213	217
IbARF4	CAAT-box	CAAAT	301	306	common cis-acting element in promoter and enhancer regions
IbARF4	CAAT-box	CAAAT	310	315	common cis-acting element in promoter and enhancer regions
IbARF4	CAAT-box	CAAAT	349	354	common cis-acting element in promoter and enhancer regions
IbARF4	CAAT-box	CAAAT	424	429	common cis-acting element in promoter and enhancer regions
IbARF4	CAAT-box	CAAT	515	519
IbARF4	CAAT-box	CAAT	706	710
IbARF4	CAAT-box	CAAT	773	777
IbARF4	CAAT-box	CAAT	780	784
IbARF4	CAAT-box	CAAT	954	958
IbARF4	CAAT-box	CAAAT	994	999	common cis-acting element in promoter and enhancer regions
IbARF4	CAAT-box	CAAAT	1196	1201	common cis-acting element in promoter and enhancer regions
IbARF4	CAAT-box	CAAT	1524	1528
IbARF4	CAAT-box	CAAT	1675	1679
IbARF4	CAAT-box	CAAT	1741	1745
IbARF4	CAAT-box	CCAAT	1823	1828	common cis-acting element in promoter and enhancer regions
IbARF4	CAAT-box	CAAT	1824	1828
IbARF4	CAAT-box	CAAT	1856	1860
IbARF4	Unnamed__4	CTCC	421	425
IbARF4	Unnamed__4	CTCC	1335	1339
IbARF4	Unnamed__4	CTCC	1537	1541
IbARF4	Unnamed__4	CTCC	1552	1556
IbARF4	Unnamed__4	CTCC	1757	1761
IbARF4	Unnamed__4	CTCC	1846	1850
IbARF4	Unnamed__4	CTCC	1850	1854
IbARF4	Unnamed__4	CTCC	1886	1890
IbARF4	CAT-box	GCCACT	501	507	cis-acting regulatory element related to meristem expression
IbARF4	MYC	CAATTG	706	712
IbARF4	MYC	CAATTG	780	786
IbARF4	STRE	AGGGG	1581	1586
IbARF4	CARE	CAACTCCC	1843	1851
IbARF4	TCA-element	CCATCTTTTT	580	589	cis-acting element involved in salicylic acid responsiveness
IbARF4	Myb	CAACTG	1143	1149
IbARF4	MYB	TAACCA	1086	1092
IbARF4	MYB	CAACCA	1156	1162
IbARF4	TATA-box	ATTATA	52	58	core promoter element around -30 of transcription start
IbARF4	TATA-box	TATA	54	58	core promoter element around -30 of transcription start
IbARF4	TATA-box	TATATA	71	77	core promoter element around -30 of transcription start
IbARF4	TATA-box	ATATAT	72	78	core promoter element around -30 of transcription start
IbARF4	TATA-box	TATATA	73	79	core promoter element around -30 of transcription start
IbARF4	TATA-box	TATA	75	79	core promoter element around -30 of transcription start
IbARF4	TATA-box	TATA	140	144	core promoter element around -30 of transcription start
IbARF4	TATA-box	ATATAA	156	162	core promoter element around -30 of transcription start
IbARF4	TATA-box	TATA	157	161	core promoter element around -30 of transcription start
IbARF4	TATA-box	TATA	165	169	core promoter element around -30 of transcription start
IbARF4	TATA-box	TATA	336	340	core promoter element around -30 of transcription start
IbARF4	TATA-box	ATTATA	392	398	core promoter element around -30 of transcription start
IbARF4	TATA-box	TATA	394	398	core promoter element around -30 of transcription start
IbARF4	TATA-box	TATA	575	579	core promoter element around -30 of transcription start
IbARF4	TATA-box	TATA	624	628	core promoter element around -30 of transcription start
IbARF4	TATA-box	ATTATA	857	863	core promoter element around -30 of transcription start
IbARF4	TATA-box	TATA	859	863	core promoter element around -30 of transcription start
IbARF4	TATA-box	ATATAA	870	876	core promoter element around -30 of transcription start
IbARF4	TATA-box	TATA	871	875	core promoter element around -30 of transcription start
IbARF4	TATA-box	TACAAAA	884	891	core promoter element around -30 of transcription start
IbARF4	TATA-box	ATATAA	1448	1454	core promoter element around -30 of transcription start
IbARF4	TATA-box	TATATTTATATTT	1789	1801	core promoter element around -30 of transcription start
IbARF4	MYB-like sequence	TAACCA	1086	1092
IbARF4	TC-rich repeats	ATTCTCTAAC	1826	1835	cis-acting element involved in defense and stress responsiveness
IbARF4	AT1-motif	AATTATTTTTTATT	214	227	part of a light responsive module
IbARF4	AT~TATA-box	TATATA	71	77
IbARF4	AT~TATA-box	TATATA	73	79
IbARF4		motif_sequence	296	300	short_function
IbARF4		motif_sequence	1151	1155	short_function
IbARF4		motif_sequence	1191	1195	short_function
IbARF4		motif_sequence	1219	1223	short_function
IbARF4		motif_sequence	1313	1317	short_function
IbARF4		motif_sequence	1318	1322	short_function
IbARF4		motif_sequence	1510	1514	short_function
IbARF4		motif_sequence	1547	1551	short_function
IbARF4		motif_sequence	1755	1759	short_function
IbARF4		motif_sequence	1760	1764	short_function
IbARF4		motif_sequence	1880	1884	short_function
IbARF4		motif_sequence	1960	1964	short_function
IbARF4	Box 4	ATTAAT	567	573	part of a conserved DNA module involved in light responsiveness
IbARF4	Box 4	ATTAAT	834	840	part of a conserved DNA module involved in light responsiveness
IbARF4	Box 4	ATTAAT	838	844	part of a conserved DNA module involved in light responsiveness
IbARF4	MBS	CAACTG	1143	1149	MYB binding site involved in drought-inducibility
IbARF5	MBS	CAACTG	1046	1052	MYB binding site involved in drought-inducibility
IbARF5	ARE	AAACCA	106	112	cis-acting regulatory element essential for the anaerobic induction
IbARF5	Box 4	ATTAAT	377	383	part of a conserved DNA module involved in light responsiveness
IbARF5	P-box	CCTTTTG	1710	1717	gibberellin-responsive element
IbARF5		motif_sequence	14	18	short_function
IbARF5		motif_sequence	316	320	short_function
IbARF5		motif_sequence	746	750	short_function
IbARF5		motif_sequence	1035	1039	short_function
IbARF5		motif_sequence	1135	1139	short_function
IbARF5		motif_sequence	1431	1435	short_function
IbARF5	AT~TATA-box	TATATA	897	903
IbARF5	G-Box	CACGTG	717	723	cis-acting regulatory element involved in light responsiveness
IbARF5	I-box	atGATAAGGTC	84	94	part of a light responsive element
IbARF5	AAGAA-motif	GAAAGAA	520	527
IbARF5	TC-rich repeats	ATTCTCTAAC	1778	1787	cis-acting element involved in defense and stress responsiveness
IbARF5	TCCC-motif	TCTCCCT	1815	1822	part of a light responsive element
IbARF5	TATA-box	TATA	791	795	core promoter element around -30 of transcription start
IbARF5	TATA-box	TATA	889	893	core promoter element around -30 of transcription start
IbARF5	TATA-box	ATATAT	896	902	core promoter element around -30 of transcription start
IbARF5	TATA-box	TATATA	897	903	core promoter element around -30 of transcription start
IbARF5	TATA-box	ATATAA	898	904	core promoter element around -30 of transcription start
IbARF5	TATA-box	TATA	899	903	core promoter element around -30 of transcription start
IbARF5	LTR	CCGAAA	103	109	cis-acting element involved in low-temperature responsiveness
IbARF5	WRE3	CCACCT	773	779
IbARF5	Myb	CAACTG	1046	1052
IbARF5	G-box	CACGTG	717	723	cis-acting regulatory element involved in light responsiveness
IbARF5	MYC	CATTTG	1861	1867
IbARF5	STRE	AGGGG	1300	1305
IbARF5	STRE	AGGGG	1718	1723
IbARF5	STRE	AGGGG	1981	1986
IbARF5	CAAT-box	CAAT	182	186
IbARF5	CAAT-box	CCAAT	251	256	common cis-acting element in promoter and enhancer regions
IbARF5	CAAT-box	CAAT	252	256
IbARF5	CAAT-box	CAAAT	369	374	common cis-acting element in promoter and enhancer regions
IbARF5	CAAT-box	CAAT	667	671
IbARF5	CAAT-box	CAAT	702	706
IbARF5	CAAT-box	CAAAT	929	934	common cis-acting element in promoter and enhancer regions
IbARF5	CAAT-box	CAAT	1527	1531
IbARF5	CAAT-box	CCAAT	1770	1775	common cis-acting element in promoter and enhancer regions
IbARF5	CAAT-box	CAAT	1771	1775
IbARF5	TCA	TCATCTTCAT	58	67
IbARF5	Unnamed__4	CTCC	769	773
IbARF5	Unnamed__4	CTCC	777	781
IbARF5	Unnamed__4	CTCC	781	785
IbARF5	Unnamed__4	CTCC	1189	1193
IbARF5	Unnamed__4	CTCC	1816	1820
IbARF5	Unnamed__4	CTCC	1823	1827
IbARF5	Unnamed__4	CTCC	1929	1933
IbARF6	P-box	CCTTTTG	1739	1746	gibberellin-responsive element
IbARF6		motif_sequence	1183	1187	short_function
IbARF6		motif_sequence	1991	1995	short_function
IbARF6	GARE-motif	TCTGTTG	1796	1803	gibberellin-responsive element
IbARF6	ARE	AAACCA	26	32	cis-acting regulatory element essential for the anaerobic induction
IbARF6	Box 4	ATTAAT	628	634	part of a conserved DNA module involved in light responsiveness
IbARF6	Box 4	ATTAAT	644	650	part of a conserved DNA module involved in light responsiveness
IbARF6	Box 4	ATTAAT	648	654	part of a conserved DNA module involved in light responsiveness
IbARF6	Box 4	ATTAAT	669	675	part of a conserved DNA module involved in light responsiveness
IbARF6	Box 4	ATTAAT	673	679	part of a conserved DNA module involved in light responsiveness
IbARF6	AT~TATA-box	TATATA	679	685
IbARF6	TCT-motif	TCTTAC	450	456	part of a light responsive element
IbARF6	AAGAA-motif	gGTAAAGAAA	232	241
IbARF6	AAGAA-motif	GAAAGAA	869	876
IbARF6	AAGAA-motif	GAAAGAA	873	880
IbARF6	TATA-box	ATATAA	422	428	core promoter element around -30 of transcription start
IbARF6	TATA-box	TATA	423	427	core promoter element around -30 of transcription start
IbARF6	TATA-box	ATATAA	556	562	core promoter element around -30 of transcription start
IbARF6	TATA-box	TATA	557	561	core promoter element around -30 of transcription start
IbARF6	TATA-box	ATTATA	561	567	core promoter element around -30 of transcription start
IbARF6	TATA-box	TATA	563	567	core promoter element around -30 of transcription start
IbARF6	TATA-box	ATTATA	677	683	core promoter element around -30 of transcription start
IbARF6	TATA-box	TATATA	679	685	core promoter element around -30 of transcription start
IbARF6	TATA-box	ATATAA	680	686	core promoter element around -30 of transcription start
IbARF6	TATA-box	TATA	681	685	core promoter element around -30 of transcription start
IbARF6	TATA-box	ATTATA	901	907	core promoter element around -30 of transcription start
IbARF6	TATA-box	TATA	903	907	core promoter element around -30 of transcription start
IbARF6	TATA-box	TATA	939	943	core promoter element around -30 of transcription start
IbARF6	TATA-box	ATATAA	1290	1296	core promoter element around -30 of transcription start
IbARF6	TATA-box	TACATAAA	1911	1919	core promoter element around -30 of transcription start
IbARF6	MYB-like sequence	TAACCA	927	933
IbARF6	MYB	TAACCA	927	933
IbARF6	Myb	TAACTG	501	507
IbARF6	MYC	CATTTG	220	226
IbARF6	STRE	AGGGG	1564	1569
IbARF6	STRE	AGGGG	1649	1654
IbARF6	STRE	AGGGG	1877	1882
IbARF6	STRE	AGGGG	1919	1924
IbARF6	CAAT-box	CAAT	58	62
IbARF6	CAAT-box	CAAT	283	287
IbARF6	CAAT-box	CAAAT	465	470	common cis-acting element in promoter and enhancer regions
IbARF6	CAAT-box	CAAAT	531	536	common cis-acting element in promoter and enhancer regions
IbARF6	CAAT-box	CAAT	600	604
IbARF6	CAAT-box	CCAAT	761	766	common cis-acting element in promoter and enhancer regions
IbARF6	CAAT-box	CAAT	762	766
IbARF6	CAAT-box	CAAAT	775	780	common cis-acting element in promoter and enhancer regions
IbARF6	CAAT-box	CAAAT	855	860	common cis-acting element in promoter and enhancer regions
IbARF6	CAAT-box	CAAAT	1387	1392	common cis-acting element in promoter and enhancer regions
IbARF6	CAAT-box	CCAAT	1548	1553	common cis-acting element in promoter and enhancer regions
IbARF6	CAAT-box	CAAT	1549	1553
IbARF6	Unnamed__4	CTCC	10	14
IbARF6	Unnamed__4	CTCC	803	807
IbARF6	Unnamed__4	CTCC	1429	1433
IbARF6	CAT-box	GCCACT	522	528	cis-acting regulatory element related to meristem expression
IbARF6	CAT-box	GCCACT	1105	1111	cis-acting regulatory element related to meristem expression
IbARF6	TATC-box	TATCCCA	195	202	cis-acting element involved in gibberellin-responsiveness
IbARF6	GATA-motif	AAGGATAAGG	734	743	part of a light responsive element
IbARF7	TCA	TCATCTTCAT	727	736
IbARF7	Unnamed__4	CTCC	372	376
IbARF7	Unnamed__4	CTCC	812	816
IbARF7	Unnamed__4	CTCC	1082	1086
IbARF7	Unnamed__4	CTCC	1557	1561
IbARF7	CAAT-box	CAAT	33	37
IbARF7	CAAT-box	CAAAT	144	149	common cis-acting element in promoter and enhancer regions
IbARF7	CAAT-box	CAAT	303	307
IbARF7	CAAT-box	CAAAT	479	484	common cis-acting element in promoter and enhancer regions
IbARF7	CAAT-box	CCAAT	678	683	common cis-acting element in promoter and enhancer regions
IbARF7	CAAT-box	CAAT	679	683
IbARF7	CAAT-box	CCAAT	955	960	common cis-acting element in promoter and enhancer regions
IbARF7	CAAT-box	CAAT	956	960
IbARF7	CAAT-box	CAAAT	1049	1054	common cis-acting element in promoter and enhancer regions
IbARF7	CAAT-box	CAAAT	1087	1092	common cis-acting element in promoter and enhancer regions
IbARF7	CAAT-box	CAAT	1292	1296
IbARF7	CAAT-box	CAAT	1434	1438
IbARF7	CAAT-box	CAAT	1444	1448
IbARF7	CAAT-box	CAAAT	1472	1477	common cis-acting element in promoter and enhancer regions
IbARF7	CAAT-box	CAAT	1482	1486
IbARF7	CAAT-box	CAAAT	1551	1556	common cis-acting element in promoter and enhancer regions
IbARF7	CAAT-box	CAAT	1608	1612
IbARF7	CAAT-box	CAAAT	1734	1739	common cis-acting element in promoter and enhancer regions
IbARF7	CAAT-box	CAAT	1807	1811
IbARF7	CAAT-box	CCAAT	1820	1825	common cis-acting element in promoter and enhancer regions
IbARF7	CAAT-box	CAAT	1821	1825
IbARF7	CAAT-box	CCAAT	1857	1862	common cis-acting element in promoter and enhancer regions
IbARF7	CAAT-box	CAAT	1858	1862
IbARF7	CAAT-box	CAAT	1881	1885
IbARF7	MYC	CATTTG	874	880
IbARF7	MYC	CATTTG	1400	1406
IbARF7	STRE	AGGGG	198	203
IbARF7	STRE	AGGGG	821	826
IbARF7	Unnamed__1	GAATTTAATTAA	1032	1043	60K protein binding site
IbARF7	W box	TTGACC	747	753
IbARF7	as-1	TGACG	86	91
IbARF7	G-box	CACGTC	756	762	cis-acting regulatory element involved in light responsiveness
IbARF7	TGA-box	TGACGTAA	86	94	part of an auxin-responsive element
IbARF7	MYB	CAACCA	329	335
IbARF7	MYB	TAACCA	337	343
IbARF7	MYB-like sequence	TAACCA	337	343
IbARF7	TATA-box	ATATAA	151	157	core promoter element around -30 of transcription start
IbARF7	TATA-box	TATA	152	156	core promoter element around -30 of transcription start
IbARF7	TATA-box	ATTATA	169	175	core promoter element around -30 of transcription start
IbARF7	TATA-box	TATA	171	175	core promoter element around -30 of transcription start
IbARF7	TATA-box	TATA	290	294	core promoter element around -30 of transcription start
IbARF7	TATA-box	TATA	469	473	core promoter element around -30 of transcription start
IbARF7	TATA-box	ATTATA	550	556	core promoter element around -30 of transcription start
IbARF7	TATA-box	TATA	552	556	core promoter element around -30 of transcription start
IbARF7	TATA-box	TATA	572	576	core promoter element around -30 of transcription start
IbARF7	TATA-box	ATATAA	665	671	core promoter element around -30 of transcription start
IbARF7	TATA-box	TATA	666	670	core promoter element around -30 of transcription start
IbARF7	TATA-box	TATA	885	889	core promoter element around -30 of transcription start
IbARF7	TATA-box	ATTATA	938	944	core promoter element around -30 of transcription start
IbARF7	TATA-box	TATA	940	944	core promoter element around -30 of transcription start
IbARF7	TATA-box	TATA	981	985	core promoter element around -30 of transcription start
IbARF7	TATA-box	TATA	998	1002	core promoter element around -30 of transcription start
IbARF7	TATA-box	TATTTAAA	1037	1045	core promoter element around -30 of transcription start
IbARF7	TATA-box	ATATAA	1235	1241	core promoter element around -30 of transcription start
IbARF7	TATA-box	ATTATA	1240	1246	core promoter element around -30 of transcription start
IbARF7	TATA-box	ATATAA	1294	1300	core promoter element around -30 of transcription start
IbARF7	TATA-box	TACAAAA	1568	1575	core promoter element around -30 of transcription start
IbARF7	TATA-box	ATTATA	1883	1889	core promoter element around -30 of transcription start
IbARF7	TC-rich repeats	GTTTTCTTAC	66	75	cis-acting element involved in defense and stress responsiveness
IbARF7	I-box	gGATAAGGTG	279	288	part of a light responsive element
IbARF7	I-box	atGATAAGGTC	1847	1857	part of a light responsive element
IbARF7	TGA-element	AACGAC	1221	1227	auxin-responsive element
IbARF7		motif_sequence	729	733	short_function
IbARF7		motif_sequence	1395	1399	short_function
IbARF7		motif_sequence	1910	1914	short_function
IbARF7	ARE	AAACCA	1168	1174	cis-acting regulatory element essential for the anaerobic induction
IbARF12	CAAT-box	CAAAT	707	712	common cis-acting element in promoter and enhancer regions
IbARF12	CAAT-box	CAAT	894	898
IbARF12	CAAT-box	CCAAT	1203	1208	common cis-acting element in promoter and enhancer regions
IbARF12	CAAT-box	CAAT	1225	1229
IbARF12	CAAT-box	CAAAT	1304	1309	common cis-acting element in promoter and enhancer regions
IbARF12	CAAT-box	CAAT	1405	1409
IbARF12	CAAT-box	CAAAT	1424	1429	common cis-acting element in promoter and enhancer regions
IbARF12	CAAT-box	CAAAT	1618	1623	common cis-acting element in promoter and enhancer regions
IbARF12	CAAT-box	CAAT	1636	1640
IbARF12	CAAT-box	CAAT	1654	1658
IbARF12	CAAT-box	CAAT	1779	1783
IbARF12	TC-rich repeats	ATTCTCTAAC	1765	1774	cis-acting element involved in defense and stress responsiveness
IbARF12	CCAAT-box	CAACGG	690	696	MYBHv1 binding site
IbARF12	GT1-motif	GGTTAA	977	983	light responsive element
IbARF12	W box	TTGACC	1579	1585
IbARF12	Myb-binding site	CAACAG	916	922
IbARF12	AC-I	GCTTACCTACCA	1567	1578
IbARF12	AC-I	(T/C)C(T/C)(C/T)ACC(T/C)ACC	1568	1576.5
IbARF12	MYB-like sequence	TAACCA	1732	1738
IbARF12	CAT-box	GCCACT	696	702	cis-acting regulatory element related to meristem expression
IbARF12	as-1	TGACG	701	706
IbARF12	MRE	AACCTAA	1835	1842	MYB binding site involved in light responsiveness
IbARF12	Box 4	ATTAAT	1221	1227	part of a conserved DNA module involved in light responsiveness
IbARF12	Box 4	ATTAAT	1671	1677	part of a conserved DNA module involved in light responsiveness
IbARF12	Box 4	ATTAAT	1684	1690	part of a conserved DNA module involved in light responsiveness
IbARF12	MYC	CATGTG	779	785
IbARF12	TATA-box	TATATTTATATTT	25	37	core promoter element around -30 of transcription start
IbARF12	TATA-box	TATAA	51	56	core promoter element around -30 of transcription start
IbARF12	TATA-box	TATAA	69	74	core promoter element around -30 of transcription start
IbARF12	TATA-box	TATAAA	539	545	core promoter element around -30 of transcription start
IbARF12	TATA-box	TATAA	540	545	core promoter element around -30 of transcription start
IbARF12	TATA-box	TATAA	821	826	core promoter element around -30 of transcription start
IbARF12	TATA-box	TATAA	937	942	core promoter element around -30 of transcription start
IbARF12	TATA-box	TATAAAA	1090	1097	core promoter element around -30 of transcription start
IbARF12	TATA-box	TATAAA	1091	1097	core promoter element around -30 of transcription start
IbARF12	TATA-box	TATAA	1092	1097	core promoter element around -30 of transcription start
IbARF12	TATA-box	TATA	1093	1097	core promoter element around -30 of transcription start
IbARF12	TATA-box	TATA	1107	1111	core promoter element around -30 of transcription start
IbARF12	TATA-box	TATA	1164	1168	core promoter element around -30 of transcription start
IbARF12	TATA-box	TACAAAA	1181	1188	core promoter element around -30 of transcription start
IbARF12	TATA-box	TATAAAA	1463	1470	core promoter element around -30 of transcription start
IbARF12	TATA-box	TATAAA	1464	1470	core promoter element around -30 of transcription start
IbARF12	TATA-box	TATAA	1465	1470	core promoter element around -30 of transcription start
IbARF12	TATA-box	TATA	1466	1470	core promoter element around -30 of transcription start
IbARF12	TATA-box	TACAAAA	1717	1724	core promoter element around -30 of transcription start
IbARF12	TATA-box	TAAAGATT	1823	1831	core promoter element around -30 of transcription start
IbARF12	TATA-box	taTATAAAtc	1868	1877	core promoter element around -30 of transcription start
IbARF12	TATA-box	ATATAT	1869	1875	core promoter element around -30 of transcription start
IbARF12	TATA-box	TATATA	1870	1876	core promoter element around -30 of transcription start
IbARF12	TATA-box	ATATAT	1871	1877	core promoter element around -30 of transcription start
IbARF12	TATA-box	TATATA	1872	1878	core promoter element around -30 of transcription start
IbARF12	TATA-box	ATATAT	1873	1879	core promoter element around -30 of transcription start
IbARF12	TATA-box	TATATA	1874	1880	core promoter element around -30 of transcription start
IbARF12	TATA-box	ATATAT	1875	1881	core promoter element around -30 of transcription start
IbARF12	TATA-box	TATATA	1876	1882	core promoter element around -30 of transcription start
IbARF12	TATA-box	ATATAT	1877	1883	core promoter element around -30 of transcription start
IbARF12	TATA-box	TATATA	1878	1884	core promoter element around -30 of transcription start
IbARF12	TATA-box	ATATAT	1879	1885	core promoter element around -30 of transcription start
IbARF12	TATA-box	TATATA	1880	1886	core promoter element around -30 of transcription start
IbARF12	TATA-box	ATATAT	1881	1887	core promoter element around -30 of transcription start
IbARF12	TATA-box	TATATA	1882	1888	core promoter element around -30 of transcription start
IbARF12	TATA-box	ATATAT	1883	1889	core promoter element around -30 of transcription start
IbARF12	TATA-box	TATATA	1884	1890	core promoter element around -30 of transcription start
IbARF12	TATA-box	ATATAT	1885	1891	core promoter element around -30 of transcription start
IbARF12	TATA-box	TATATA	1886	1892	core promoter element around -30 of transcription start
IbARF12	TATA-box	ATATAT	1887	1893	core promoter element around -30 of transcription start
IbARF12	TATA-box	TATATA	1888	1894	core promoter element around -30 of transcription start
IbARF12	TATA-box	ATATAT	1889	1895	core promoter element around -30 of transcription start
IbARF12	TATA-box	TATATA	1890	1896	core promoter element around -30 of transcription start
IbARF12	TATA-box	ATATAT	1891	1897	core promoter element around -30 of transcription start
IbARF12	TATA-box	TATATA	1892	1898	core promoter element around -30 of transcription start
IbARF12	TATA-box	ATATAT	1893	1899	core promoter element around -30 of transcription start
IbARF12	TATA-box	TATATA	1894	1900	core promoter element around -30 of transcription start
IbARF12	TATA-box	ATATAT	1895	1901	core promoter element around -30 of transcription start
IbARF12	TATA-box	TATATA	1896	1902	core promoter element around -30 of transcription start
IbARF12	TATA-box	ATATAT	1897	1903	core promoter element around -30 of transcription start
IbARF12	TATA-box	TATATA	1898	1904	core promoter element around -30 of transcription start
IbARF12	TATA-box	ATATAT	1899	1905	core promoter element around -30 of transcription start
IbARF12	TATA-box	TATATA	1900	1906	core promoter element around -30 of transcription start
IbARF12	TATA-box	ATATAT	1901	1907	core promoter element around -30 of transcription start
IbARF12	TATA-box	TATATA	1902	1908	core promoter element around -30 of transcription start
IbARF12	TATA-box	ATATAT	1903	1909	core promoter element around -30 of transcription start
IbARF12	TATA-box	TATATA	1904	1910	core promoter element around -30 of transcription start
IbARF12	TATA-box	ATATAT	1905	1911	core promoter element around -30 of transcription start
IbARF12	TATA-box	TATATA	1906	1912	core promoter element around -30 of transcription start
IbARF12	TATA-box	ATATAT	1907	1913	core promoter element around -30 of transcription start
IbARF12	TATA-box	TATATA	1908	1914	core promoter element around -30 of transcription start
IbARF12	TATA-box	ATATAT	1909	1915	core promoter element around -30 of transcription start
IbARF12	TATA-box	TATATA	1910	1916	core promoter element around -30 of transcription start
IbARF12	TATA-box	ATATAT	1911	1917	core promoter element around -30 of transcription start
IbARF12	TATA-box	TATATA	1912	1918	core promoter element around -30 of transcription start
IbARF12	TATA-box	ATATAT	1913	1919	core promoter element around -30 of transcription start
IbARF12	TATA-box	TATATA	1914	1920	core promoter element around -30 of transcription start
IbARF12	TATA-box	ATATAT	1915	1921	core promoter element around -30 of transcription start
IbARF12	TATA-box	TATATA	1916	1922	core promoter element around -30 of transcription start
IbARF12	TATA-box	ATATAT	1917	1923	core promoter element around -30 of transcription start
IbARF12	TATA-box	TATA	1918	1922	core promoter element around -30 of transcription start
IbARF12	TGA-element	AACGAC	742	748	auxin-responsive element
IbARF12	AT~TATA-box	TATATA	1870	1876
IbARF12	AT~TATA-box	TATATA	1872	1878
IbARF12	AT~TATA-box	TATATA	1874	1880
IbARF12	AT~TATA-box	TATATA	1876	1882
IbARF12	AT~TATA-box	TATATA	1878	1884
IbARF12	AT~TATA-box	TATATA	1880	1886
IbARF12	AT~TATA-box	TATATA	1882	1888
IbARF12	AT~TATA-box	TATATA	1884	1890
IbARF12	AT~TATA-box	TATATA	1886	1892
IbARF12	AT~TATA-box	TATATA	1888	1894
IbARF12	AT~TATA-box	TATATA	1890	1896
IbARF12	AT~TATA-box	TATATA	1892	1898
IbARF12	AT~TATA-box	TATATA	1894	1900
IbARF12	AT~TATA-box	TATATA	1896	1902
IbARF12	AT~TATA-box	TATATA	1898	1904
IbARF12	AT~TATA-box	TATATA	1900	1906
IbARF12	AT~TATA-box	TATATA	1902	1908
IbARF12	AT~TATA-box	TATATA	1904	1910
IbARF12	AT~TATA-box	TATATA	1906	1912
IbARF12	AT~TATA-box	TATATA	1908	1914
IbARF12	AT~TATA-box	TATATA	1910	1916
IbARF12	AT~TATA-box	TATATA	1912	1918
IbARF12	AT~TATA-box	TATATA	1914	1920
IbARF12	AT~TATA-box	TATATA	1916	1922
IbARF12	Unnamed__4	CTCC	305	309
IbARF12	Unnamed__4	CTCC	407	411
IbARF12	Unnamed__4	CTCC	493	497
IbARF12	Unnamed__4	CTCC	622	626
IbARF12	Unnamed__4	CTCC	715	719
IbARF12		motif_sequence	258	262	short_function
IbARF12		motif_sequence	493	497	short_function
IbARF12		motif_sequence	565	569	short_function
IbARF12		motif_sequence	575	579	short_function
IbARF12		motif_sequence	622	626	short_function
IbARF12		motif_sequence	627	631	short_function
IbARF12		motif_sequence	643	647	short_function
IbARF12		motif_sequence	1938	1942	short_function
IbARF12	MYB	CAACAG	916	922
IbARF12	MYB	CAACCA	1205	1211
IbARF12	MYB	TAACCA	1732	1738
IbARF12	AP-1	TGAGTTAG	1036	1044
IbARF12	Unnamed__2	AACCTAACCT	1832	1841
IbARF12	P-box	CCTTTTG	1010	1017	gibberellin-responsive element
IbARF15	Box 4	ATTAAT	1640	1646	part of a conserved DNA module involved in light responsiveness
IbARF15	GC-motif	CCCCCG	548	554	enhancer-like element involved in anoxic specific inducibility
IbARF15	GC-motif	CCCCCG	1110	1116	enhancer-like element involved in anoxic specific inducibility
IbARF15	GC-motif	CCCCCG	1325	1331	enhancer-like element involved in anoxic specific inducibility
IbARF15	STRE	AGGGG	58	63
IbARF15	STRE	AGGGG	1054	1059
IbARF15	STRE	AGGGG	1059	1064
IbARF15	MYC	CATTTG	1710	1716
IbARF15	WUN-motif	TAATTACTC	1963	1972
IbARF15	LTR	CCGAAA	545	551	cis-acting element involved in low-temperature responsiveness
IbARF15	LTR	CCGAAA	680	686	cis-acting element involved in low-temperature responsiveness
IbARF15	TATA-box	TATAAA	282	288	core promoter element around -30 of transcription start
IbARF15	TATA-box	TATAA	283	288	core promoter element around -30 of transcription start
IbARF15	TATA-box	TATACA	364	370	core promoter element around -30 of transcription start
IbARF15	TATA-box	TATACA	498	504	core promoter element around -30 of transcription start
IbARF15	TATA-box	TACAAAA	665	672	core promoter element around -30 of transcription start
IbARF15	TATA-box	TATACA	668	674	core promoter element around -30 of transcription start
IbARF15	TATA-box	TATA	1318	1322	core promoter element around -30 of transcription start
IbARF15	TATA-box	ATATAT	1335	1341	core promoter element around -30 of transcription start
IbARF15	TATA-box	TATATA	1336	1342	core promoter element around -30 of transcription start
IbARF15	TATA-box	ATATAT	1337	1343	core promoter element around -30 of transcription start
IbARF15	TATA-box	TATA	1338	1342	core promoter element around -30 of transcription start
IbARF15	TATA-box	TATACA	1348	1354	core promoter element around -30 of transcription start
IbARF15	TATA-box	TATA	1350	1354	core promoter element around -30 of transcription start
IbARF15	TATA-box	TATAA	1520	1525	core promoter element around -30 of transcription start
IbARF15	TATA-box	TATA	1521	1525	core promoter element around -30 of transcription start
IbARF15	TATA-box	TATAAAT	1527	1534	core promoter element around -30 of transcription start
IbARF15	TATA-box	TATAAA	1528	1534	core promoter element around -30 of transcription start
IbARF15	TATA-box	TATAA	1529	1534	core promoter element around -30 of transcription start
IbARF15	TATA-box	TATA	1530	1534	core promoter element around -30 of transcription start
IbARF15	TATA-box	TATA	1551	1555	core promoter element around -30 of transcription start
IbARF15	TATA-box	TATA	1557	1561	core promoter element around -30 of transcription start
IbARF15	TATA-box	TATA	1615	1619	core promoter element around -30 of transcription start
IbARF15	TATA-box	TATACA	1656	1662	core promoter element around -30 of transcription start
IbARF15	TATA-box	TATA	1658	1662	core promoter element around -30 of transcription start
IbARF15	TATA-box	TATAAAA	1679	1686	core promoter element around -30 of transcription start
IbARF15	TATA-box	TATAAA	1680	1686	core promoter element around -30 of transcription start
IbARF15	TATA-box	TATAA	1681	1686	core promoter element around -30 of transcription start
IbARF15	TATA-box	TATA	1682	1686	core promoter element around -30 of transcription start
IbARF15	TATA-box	TATAAAT	1897	1904	core promoter element around -30 of transcription start
IbARF15	TATA-box	TATAAA	1898	1904	core promoter element around -30 of transcription start
IbARF15	TATA-box	TATAA	1899	1904	core promoter element around -30 of transcription start
IbARF15	TATA-box	TATA	1900	1904	core promoter element around -30 of transcription start
IbARF15	Unnamed__4	CTCC	189	193
IbARF15	Unnamed__4	CTCC	428	432
IbARF15	Unnamed__4	CTCC	508	512
IbARF15	Unnamed__4	CTCC	699	703
IbARF15	Unnamed__4	CTCC	827	831
IbARF15	Unnamed__4	CTCC	1082	1086
IbARF15	Unnamed__4	CTCC	1118	1122
IbARF15	Unnamed__4	CTCC	1220	1224
IbARF15	Unnamed__4	CTCC	1431	1435
IbARF15	AT~TATA-box	TATATA	1336	1342
IbARF15	AC-II	CCACCAACCCCC	1111	1122
IbARF15	CARE	CAACTCCC	1081	1089
IbARF15		motif_sequence	393	397	short_function
IbARF15	plant_AP-2-like	CGACCAGG	1258	1266	?
IbARF15	Unnamed__2	CCCCGG	1078	1084
IbARF15	Unnamed__2	CCCCGG	1324	1330
IbARF15	CAAT-box	CAAT	179	183
IbARF15	CAAT-box	CAAAT	477	482	common cis-acting element in promoter and enhancer regions
IbARF15	CAAT-box	CAAT	838	842
IbARF15	CAAT-box	CAAT	915	919
IbARF15	CAAT-box	CAAT	937	941
IbARF15	CAAT-box	CAAT	945	949
IbARF15	CAAT-box	CCAAT	1000	1005	common cis-acting element in promoter and enhancer regions
IbARF15	CAAT-box	CAAT	1341	1345
IbARF15	CAAT-box	CAAT	1346	1350
IbARF15	CAAT-box	CAAT	1650	1654
IbARF15	CAAT-box	CCAAT	1668	1673	common cis-acting element in promoter and enhancer regions
IbARF15	CAAT-box	CAAAT	1948	1953	common cis-acting element in promoter and enhancer regions
IbARF15	AT-rich element	ATAGAAATCAA	1472	1482	binding site of AT-rich DNA binding protein (ATBP-1)
IbARF15	WRE3	CCACCT	1172	1178
IbARF15	ARE	AAACCA	1194	1200	cis-acting regulatory element essential for the anaerobic induction
IbARF15	W box	TTGACC	792	798
IbARF15	AE-box	AGAAACAA	210	218	part of a module for light response
IbARF15	G-Box	CACGTT	796	802	cis-acting regulatory element involved in light responsiveness
IbARF15	G-Box	CACGTT	975	981	cis-acting regulatory element involved in light responsiveness
IbARF18	G-Box	CACGTT	1584	1590	cis-acting regulatory element involved in light responsiveness
IbARF18	G-Box	CACGTT	1656	1662	cis-acting regulatory element involved in light responsiveness
IbARF18	TCT-motif	TCTTAC	1512	1518	part of a light responsive element
IbARF18	TCT-motif	TCTTAC	1646	1652	part of a light responsive element
IbARF18	AC-I	(T/C)C(T/C)(C/T)ACC(T/C)ACC	521	530
IbARF18	Unnamed__1	GAATTTAATTAA	84	95	60K protein binding site
IbARF18	Unnamed__6	taTAAATATct	1761	1771
IbARF18	ARE	AAACCA	68	74	cis-acting regulatory element essential for the anaerobic induction
IbARF18	ARE	AAACCA	357	363	cis-acting regulatory element essential for the anaerobic induction
IbARF18	WRE3	CCACCT	520	526
IbARF18	GT1-motif	GGTTAAT	1861	1868	light responsive element
IbARF18	GT1-motif	GGTTAA	1862	1868	light responsive element
IbARF18	CAAT-box	CCAAT	355	360	common cis-acting element in promoter and enhancer regions
IbARF18	CAAT-box	CAAT	420	424
IbARF18	CAAT-box	CAAT	628	632
IbARF18	CAAT-box	CAAAT	632	637	common cis-acting element in promoter and enhancer regions
IbARF18	CAAT-box	CAAT	745	749
IbARF18	CAAT-box	CAAT	1000	1004
IbARF18	CAAT-box	CAAT	1122	1126
IbARF18	CAAT-box	CCAAT	1286	1291	common cis-acting element in promoter and enhancer regions
IbARF18	CAAT-box	AGCTCAATTTCA	1335	1346	common cis-acting element in promoter and enhancer regions
IbARF18	CAAT-box	CAAT	1339	1343
IbARF18	CAAT-box	CAAT	1393	1397
IbARF18	CAAT-box	CAAAT	1530	1535	common cis-acting element in promoter and enhancer regions
IbARF18	CAAT-box	CAAT	1681	1685
IbARF18	CAAT-box	CAAT	1705	1709
IbARF18	CAAT-box	CAAT	1734	1738
IbARF18	CAAT-box	CAAAT	1822	1827	common cis-acting element in promoter and enhancer regions
IbARF18	CAAT-box	CAAT	1947	1951
IbARF18	MBS	CAACTG	489	495	MYB binding site involved in drought-inducibility
IbARF18	AP-1	TGAGTTAG	1318	1326
IbARF18	Myb	CAACTG	489	495
IbARF18	TCCC-motif	TCTCCCT	1496	1503	part of a light responsive element
IbARF18		motif_sequence	351	355	short_function
IbARF18		motif_sequence	619	623	short_function
IbARF18		motif_sequence	1024	1028	short_function
IbARF18		motif_sequence	1145	1149	short_function
IbARF18		motif_sequence	1498	1502	short_function
IbARF18		motif_sequence	1542	1546	short_function
IbARF18		motif_sequence	1572	1576	short_function
IbARF18		motif_sequence	1759	1763	short_function
IbARF18		motif_sequence	1774	1778	short_function
IbARF18		motif_sequence	1841	1845	short_function
IbARF18		motif_sequence	1885	1889	short_function
IbARF18	TATA-box	TATAA	88	93	core promoter element around -30 of transcription start
IbARF18	TATA-box	taTATAAAtc	674	683	core promoter element around -30 of transcription start
IbARF18	TATA-box	TATAAAT	675	682	core promoter element around -30 of transcription start
IbARF18	TATA-box	TATAAA	676	682	core promoter element around -30 of transcription start
IbARF18	TATA-box	TATATAA	677	684	core promoter element around -30 of transcription start
IbARF18	TATA-box	TATACA	692	698	core promoter element around -30 of transcription start
IbARF18	TATA-box	TATACA	862	868	core promoter element around -30 of transcription start
IbARF18	TATA-box	TACAAAA	904	911	core promoter element around -30 of transcription start
IbARF18	TATA-box	TATAA	962	967	core promoter element around -30 of transcription start
IbARF18	TATA-box	TATA	1506	1510	core promoter element around -30 of transcription start
IbARF18	TATA-box	taTATAAAtc	1762	1771	core promoter element around -30 of transcription start
IbARF18	TATA-box	ATATAT	1763	1769	core promoter element around -30 of transcription start
IbARF18	TATA-box	TATATA	1764	1770	core promoter element around -30 of transcription start
IbARF18	TATA-box	ATATAT	1765	1771	core promoter element around -30 of transcription start
IbARF18	TATA-box	TATATA	1766	1772	core promoter element around -30 of transcription start
IbARF18	TATA-box	ATATAT	1767	1773	core promoter element around -30 of transcription start
IbARF18	TATA-box	TATA	1768	1772	core promoter element around -30 of transcription start
IbARF18	TATA-box	ATATAT	1835	1841	core promoter element around -30 of transcription start
IbARF18	TATA-box	TATA	1836	1840	core promoter element around -30 of transcription start
IbARF18	TATA-box	TATA	1926	1930	core promoter element around -30 of transcription start
IbARF18	AT~TATA-box	TATATAAA	676	684
IbARF18	AT~TATA-box	TATATA	1764	1770
IbARF18	AT~TATA-box	TATATA	1766	1772
IbARF18	GARE-motif	TCTGTTG	563	570	gibberellin-responsive element
IbARF18	Unnamed__4	CTCC	316	320
IbARF18	Unnamed__4	CTCC	469	473
IbARF18	Unnamed__4	CTCC	514	518
IbARF18	Unnamed__4	CTCC	518	522
IbARF18	Unnamed__4	CTCC	953	957
IbARF18	Unnamed__4	CTCC	1104	1108
IbARF18	Unnamed__4	CTCC	1116	1120
IbARF18	Unnamed__4	CTCC	1498	1502
IbARF18	Unnamed__4	CTCC	1521	1525
IbARF18	Unnamed__4	CTCC	1589	1593
IbARF18	G-box	CACGTC	1516	1522	cis-acting regulatory element involved in light responsiveness
IbARF18	MYC	CATTTG	638	644
IbARF18	MYC	CATTTG	1055	1061
IbARF18	MYC	CATTTG	1742	1748
IbARF18	MYC	CATGTG	1842	1848
IbARF18	STRE	AGGGG	1091	1096
IbARF18	STRE	AGGGG	1424	1429
IbARF18	AAGAA-motif	GAAAGAA	1085	1092
IbARF19	CAAT-box	CAAAT	13	18	common cis-acting element in promoter and enhancer regions
IbARF19	CAAT-box	CAAT	371	375
IbARF19	CAAT-box	CCAAT	548	553	common cis-acting element in promoter and enhancer regions
IbARF19	CAAT-box	CAAT	994	998
IbARF19	CAAT-box	CAAAT	1179	1184	common cis-acting element in promoter and enhancer regions
IbARF19	CAAT-box	CAAT	1313	1317
IbARF19	CAAT-box	CAAAT	1401	1406	common cis-acting element in promoter and enhancer regions
IbARF19	CAAT-box	CAAT	1549	1553
IbARF19	CAAT-box	CAAAT	1636	1641	common cis-acting element in promoter and enhancer regions
IbARF19	CAAT-box	CAAAT	1676	1681	common cis-acting element in promoter and enhancer regions
IbARF19	CAAT-box	CAAT	1755	1759
IbARF19	CAAT-box	CAAT	1823	1827
IbARF19	CAAT-box	CAAT	1965	1969
IbARF19	ARE	AAACCA	1211	1217	cis-acting regulatory element essential for the anaerobic induction
IbARF19	Myb-binding site	CAACAG	1229	1235
IbARF19	GT1-motif	GGTTAA	1956	1962	light responsive element
IbARF19	CCGTCC-box	CCGTCC	554	560
IbARF19	Unnamed__1	CGTGG	29	34
IbARF19	Unnamed__1	CGTGG	680	685
IbARF19	TCT-motif	TCTTAC	1801	1807	part of a light responsive element
IbARF19	MYB-like sequence	TAACCA	1416	1422
IbARF19	MYB-like sequence	TAACCA	1651	1657
IbARF19	MYB-like sequence	TAACCA	1917	1923
IbARF19	AAGAA-motif	GAAAGAA	1258	1265
IbARF19	GC-motif	CCCCCG	726	732	enhancer-like element involved in anoxic specific inducibility
IbARF19	Gap-box	CAAATGAA(A/G)A	1174	1183.5	part of a light responsive element
IbARF19	G-box	TACGTG	438	444	cis-acting regulatory element involved in light responsiveness
IbARF19	Box 4	ATTAAT	1065	1071	part of a conserved DNA module involved in light responsiveness
IbARF19	Box 4	ATTAAT	1158	1164	part of a conserved DNA module involved in light responsiveness
IbARF19	Box 4	ATTAAT	1395	1401	part of a conserved DNA module involved in light responsiveness
IbARF19	A-box	CCGTCC	554	560	cis-acting regulatory element
IbARF19	WUN-motif	TAATTACTC	1153	1162
IbARF19	AT~TATA-box	TATATA	1420	1426
IbARF19	AT~TATA-box	TATATA	1655	1661
IbARF19	AT~TATA-box	TATATAAA	1702	1710
IbARF19	AT~TATA-box	TATATA	1704	1710
IbARF19	GARE-motif	TCTGTTG	823	830	gibberellin-responsive element
IbARF19	Unnamed__4	CTCC	330	334
IbARF19	Unnamed__4	CTCC	731	735
IbARF19	Unnamed__4	CTCC	782	786
IbARF19	Unnamed__4	CTCC	1744	1748
IbARF19	Unnamed__4	CTCC	1771	1775
IbARF19	TATA-box	TATAAATA	987	995	core promoter element around -30 of transcription start
IbARF19	TATA-box	TATAAAT	988	995	core promoter element around -30 of transcription start
IbARF19	TATA-box	TATAAA	989	995	core promoter element around -30 of transcription start
IbARF19	TATA-box	TATAA	990	995	core promoter element around -30 of transcription start
IbARF19	TATA-box	TATATAA	1419	1426	core promoter element around -30 of transcription start
IbARF19	TATA-box	TATATA	1420	1426	core promoter element around -30 of transcription start
IbARF19	TATA-box	ATATAT	1421	1427	core promoter element around -30 of transcription start
IbARF19	TATA-box	TATA	1422	1426	core promoter element around -30 of transcription start
IbARF19	TATA-box	taTATAAAtc	1519	1528	core promoter element around -30 of transcription start
IbARF19	TATA-box	TATATAA	1654	1661	core promoter element around -30 of transcription start
IbARF19	TATA-box	TATATA	1655	1661	core promoter element around -30 of transcription start
IbARF19	TATA-box	ATATAT	1656	1662	core promoter element around -30 of transcription start
IbARF19	TATA-box	TATA	1657	1661	core promoter element around -30 of transcription start
IbARF19	TATA-box	TATAAAA	1701	1708	core promoter element around -30 of transcription start
IbARF19	TATA-box	TATAAA	1702	1708	core promoter element around -30 of transcription start
IbARF19	TATA-box	TATATAA	1703	1710	core promoter element around -30 of transcription start
IbARF19	TATA-box	TATATA	1704	1710	core promoter element around -30 of transcription start
IbARF19	TATA-box	TATA	1706	1710	core promoter element around -30 of transcription start
IbARF19	CCGTCC motif	CCGTCC	554	560
IbARF19	CTAG-motif	ACTAGCAGAA	18	27
IbARF19	TCCC-motif	TCTCCCT	1742	1749	part of a light responsive element
IbARF19	MYB	CAACAG	1229	1235
IbARF19	MYB	TAACCA	1416	1422
IbARF19	MYB	TAACCA	1651	1657
IbARF19	MYB	TAACCA	1917	1923
IbARF19		motif_sequence	333	337	short_function
IbARF19		motif_sequence	536	540	short_function
IbARF19		motif_sequence	742	746	short_function
IbARF19		motif_sequence	1299	1303	short_function
IbARF19		motif_sequence	1692	1696	short_function
IbARF19		motif_sequence	1747	1751	short_function
IbARF19	Myb	TAACTG	1191	1197
IbARF19	Myb	TAACTG	1750	1756
IbARF21		motif_sequence	245	249	short_function
IbARF21		motif_sequence	309	313	short_function
IbARF21		motif_sequence	565	569	short_function
IbARF21		motif_sequence	584	588	short_function
IbARF21		motif_sequence	613	617	short_function
IbARF21		motif_sequence	1146	1150	short_function
IbARF21		motif_sequence	1640	1644	short_function
IbARF21		motif_sequence	1649	1653	short_function
IbARF21		motif_sequence	1772	1776	short_function
IbARF21		motif_sequence	1864	1868	short_function
IbARF21	MYB	TAACCA	618	624
IbARF21	TCA	TCATCTTCAT	1770	1779
IbARF21	Myb	TAACTG	886	892
IbARF21	P-box	CCTTTTG	252	259	gibberellin-responsive element
IbARF21	LTR	CCGAAA	1919	1925	cis-acting element involved in low-temperature responsiveness
IbARF21	Box 4	ATTAAT	1424	1430	part of a conserved DNA module involved in light responsiveness
IbARF21	Box 4	ATTAAT	1719	1725	part of a conserved DNA module involved in light responsiveness
IbARF21	Box 4	ATTAAT	1940	1946	part of a conserved DNA module involved in light responsiveness
IbARF21	STRE	AGGGG	133	138
IbARF21	STRE	AGGGG	692	697
IbARF21	MYC	CATGTG	1641	1647
IbARF21	AAGAA-motif	GAAAGAA	157	164
IbARF21	AAGAA-motif	GAAAGAA	711	718
IbARF21	TATA-box	TATACA	303	309	core promoter element around -30 of transcription start
IbARF21	TATA-box	TATAAA	412	418	core promoter element around -30 of transcription start
IbARF21	TATA-box	TATAA	413	418	core promoter element around -30 of transcription start
IbARF21	TATA-box	TATAA	446	451	core promoter element around -30 of transcription start
IbARF21	TATA-box	TAAAGATT	762	770	core promoter element around -30 of transcription start
IbARF21	TATA-box	TATACA	821	827	core promoter element around -30 of transcription start
IbARF21	TATA-box	TATAAAT	864	871	core promoter element around -30 of transcription start
IbARF21	TATA-box	TATAAA	865	871	core promoter element around -30 of transcription start
IbARF21	TATA-box	TATAA	866	871	core promoter element around -30 of transcription start
IbARF21	TATA-box	TATA	1115	1119	core promoter element around -30 of transcription start
IbARF21	TATA-box	TATA	1181	1185	core promoter element around -30 of transcription start
IbARF21	TATA-box	TATAAA	1188	1194	core promoter element around -30 of transcription start
IbARF21	TATA-box	TATAA	1189	1194	core promoter element around -30 of transcription start
IbARF21	TATA-box	TATA	1190	1194	core promoter element around -30 of transcription start
IbARF21	TATA-box	ATATAT	1217	1223	core promoter element around -30 of transcription start
IbARF21	TATA-box	TATATA	1218	1224	core promoter element around -30 of transcription start
IbARF21	TATA-box	ATATAT	1219	1225	core promoter element around -30 of transcription start
IbARF21	TATA-box	TATATA	1220	1226	core promoter element around -30 of transcription start
IbARF21	TATA-box	ATATAT	1221	1227	core promoter element around -30 of transcription start
IbARF21	TATA-box	TATATA	1222	1228	core promoter element around -30 of transcription start
IbARF21	TATA-box	ATATAT	1223	1229	core promoter element around -30 of transcription start
IbARF21	TATA-box	TATATA	1224	1230	core promoter element around -30 of transcription start
IbARF21	TATA-box	ATATAT	1225	1231	core promoter element around -30 of transcription start
IbARF21	TATA-box	TATATA	1226	1232	core promoter element around -30 of transcription start
IbARF21	TATA-box	ATATAT	1227	1233	core promoter element around -30 of transcription start
IbARF21	TATA-box	TATATA	1228	1234	core promoter element around -30 of transcription start
IbARF21	TATA-box	ATATAT	1229	1235	core promoter element around -30 of transcription start
IbARF21	TATA-box	TATATA	1230	1236	core promoter element around -30 of transcription start
IbARF21	TATA-box	ATATAT	1231	1237	core promoter element around -30 of transcription start
IbARF21	TATA-box	TATATA	1232	1238	core promoter element around -30 of transcription start
IbARF21	TATA-box	ATATAT	1233	1239	core promoter element around -30 of transcription start
IbARF21	TATA-box	TATATA	1234	1240	core promoter element around -30 of transcription start
IbARF21	TATA-box	ATATAT	1235	1241	core promoter element around -30 of transcription start
IbARF21	TATA-box	TATATA	1236	1242	core promoter element around -30 of transcription start
IbARF21	TATA-box	ATATAT	1237	1243	core promoter element around -30 of transcription start
IbARF21	TATA-box	TATATA	1238	1244	core promoter element around -30 of transcription start
IbARF21	TATA-box	ATATAT	1239	1245	core promoter element around -30 of transcription start
IbARF21	TATA-box	TATATA	1240	1246	core promoter element around -30 of transcription start
IbARF21	TATA-box	ATATAT	1241	1247	core promoter element around -30 of transcription start
IbARF21	TATA-box	TATATA	1242	1248	core promoter element around -30 of transcription start
IbARF21	TATA-box	ATATAT	1243	1249	core promoter element around -30 of transcription start
IbARF21	TATA-box	TATATA	1244	1250	core promoter element around -30 of transcription start
IbARF21	TATA-box	ATATAT	1245	1251	core promoter element around -30 of transcription start
IbARF21	TATA-box	TATATA	1246	1252	core promoter element around -30 of transcription start
IbARF21	TATA-box	ATATAT	1247	1253	core promoter element around -30 of transcription start
IbARF21	TATA-box	TATATA	1248	1254	core promoter element around -30 of transcription start
IbARF21	TATA-box	ATATAT	1249	1255	core promoter element around -30 of transcription start
IbARF21	TATA-box	TATATA	1250	1256	core promoter element around -30 of transcription start
IbARF21	TATA-box	ATATAT	1251	1257	core promoter element around -30 of transcription start
IbARF21	TATA-box	TATATA	1252	1258	core promoter element around -30 of transcription start
IbARF21	TATA-box	ATATAT	1253	1259	core promoter element around -30 of transcription start
IbARF21	TATA-box	TATATA	1254	1260	core promoter element around -30 of transcription start
IbARF21	TATA-box	ATATAT	1255	1261	core promoter element around -30 of transcription start
IbARF21	TATA-box	TATATA	1256	1262	core promoter element around -30 of transcription start
IbARF21	TATA-box	ATATAT	1257	1263	core promoter element around -30 of transcription start
IbARF21	TATA-box	TATA	1258	1262	core promoter element around -30 of transcription start
IbARF21	TATA-box	TATATTTATATTT	1397	1409	core promoter element around -30 of transcription start
IbARF21	TATA-box	TATA	1400	1404	core promoter element around -30 of transcription start
IbARF21	TATA-box	TATA	1593	1597	core promoter element around -30 of transcription start
IbARF21	TATA-box	TATATA	1601	1607	core promoter element around -30 of transcription start
IbARF21	TATA-box	TATA	1603	1607	core promoter element around -30 of transcription start
IbARF21	TATA-box	ATATAT	1672	1678	core promoter element around -30 of transcription start
IbARF21	TATA-box	TATA	1673	1677	core promoter element around -30 of transcription start
IbARF21	TATA-box	TATAAA	1729	1735	core promoter element around -30 of transcription start
IbARF21	TATA-box	TATAA	1730	1735	core promoter element around -30 of transcription start
IbARF21	TATA-box	TATA	1731	1735	core promoter element around -30 of transcription start
IbARF21	AT~TATA-box	TATATA	1218	1224
IbARF21	AT~TATA-box	TATATA	1220	1226
IbARF21	AT~TATA-box	TATATA	1222	1228
IbARF21	AT~TATA-box	TATATA	1224	1230
IbARF21	AT~TATA-box	TATATA	1226	1232
IbARF21	AT~TATA-box	TATATA	1228	1234
IbARF21	AT~TATA-box	TATATA	1230	1236
IbARF21	AT~TATA-box	TATATA	1232	1238
IbARF21	AT~TATA-box	TATATA	1234	1240
IbARF21	AT~TATA-box	TATATA	1236	1242
IbARF21	AT~TATA-box	TATATA	1238	1244
IbARF21	AT~TATA-box	TATATA	1240	1246
IbARF21	AT~TATA-box	TATATA	1242	1248
IbARF21	AT~TATA-box	TATATA	1244	1250
IbARF21	AT~TATA-box	TATATA	1246	1252
IbARF21	AT~TATA-box	TATATA	1248	1254
IbARF21	AT~TATA-box	TATATA	1250	1256
IbARF21	AT~TATA-box	TATATA	1252	1258
IbARF21	AT~TATA-box	TATATA	1254	1260
IbARF21	AT~TATA-box	TATATA	1256	1262
IbARF21	AT~TATA-box	TATATA	1601	1607
IbARF21	Unnamed__4	CTCC	115	119
IbARF21	Unnamed__4	CTCC	210	214
IbARF21	Unnamed__4	CTCC	245	249
IbARF21	Unnamed__4	CTCC	336	340
IbARF21	Unnamed__4	CTCC	404	408
IbARF21	Unnamed__4	CTCC	565	569
IbARF21	Unnamed__4	CTCC	575	579
IbARF21	Unnamed__4	CTCC	613	617
IbARF21	Unnamed__1	CGTGG	682	687
IbARF21	MYB-like sequence	TAACCA	618	624
IbARF21	TCT-motif	TCTTAC	630	636	part of a light responsive element
IbARF21	CAAT-box	CAAT	66	70
IbARF21	CAAT-box	CAAAT	484	489	common cis-acting element in promoter and enhancer regions
IbARF21	CAAT-box	CAAT	852	856
IbARF21	CAAT-box	CAAT	968	972
IbARF21	CAAT-box	CAAAT	1063	1068	common cis-acting element in promoter and enhancer regions
IbARF21	CAAT-box	CAAT	1128	1132
IbARF21	CAAT-box	CAAT	1150	1154
IbARF21	CAAT-box	CAAT	1161	1165
IbARF21	CAAT-box	CCAAT	1209	1214	common cis-acting element in promoter and enhancer regions
IbARF21	CAAT-box	CAAAT	1276	1281	common cis-acting element in promoter and enhancer regions
IbARF21	CAAT-box	CAAT	1296	1300
IbARF21	CAAT-box	CAAT	1331	1335
IbARF21	CAAT-box	CCAAT	1366	1371	common cis-acting element in promoter and enhancer regions
IbARF21	CAAT-box	CAAT	1486	1490
IbARF21	CAAT-box	CAAAT	1723	1728	common cis-acting element in promoter and enhancer regions
IbARF21	CAAT-box	CAAT	1883	1887
IbARF21	CAAT-box	CAAT	1962	1966
IbARF21	CAAT-box	CCAAT	1978	1983	common cis-acting element in promoter and enhancer regions
IbARF21	GT1-motif	GGTTAA	778	784	light responsive element
IbARF21	ARE	AAACCA	980	986	cis-acting regulatory element essential for the anaerobic induction
IbARF21	ARE	AAACCA	1726	1732	cis-acting regulatory element essential for the anaerobic induction
IbARF22	Unnamed__6	taTAAATATct	155	165
IbARF22	G-Box	CACGTT	920	926	cis-acting regulatory element involved in light responsiveness
IbARF22	G-Box	CACGTG	1471	1477	cis-acting regulatory element involved in light responsiveness
IbARF22	MYB-like sequence	TAACCA	1585	1591
IbARF22	as-1	TGACG	86	91
IbARF22	CAAT-box	CAAT	230	234
IbARF22	CAAT-box	CAAT	374	378
IbARF22	CAAT-box	CAAT	559	563
IbARF22	CAAT-box	CAAT	726	730
IbARF22	CAAT-box	CAAT	1098	1102
IbARF22	CAAT-box	CAAT	1152	1156
IbARF22	CAAT-box	CCAAT	1187	1192	common cis-acting element in promoter and enhancer regions
IbARF22	CAAT-box	CCAAT	1198	1203	common cis-acting element in promoter and enhancer regions
IbARF22	CAAT-box	CAAAT	1234	1239	common cis-acting element in promoter and enhancer regions
IbARF22	CAAT-box	CAAAT	1330	1335	common cis-acting element in promoter and enhancer regions
IbARF22	CAAT-box	CAAAT	1498	1503	common cis-acting element in promoter and enhancer regions
IbARF22	CAAT-box	CAAT	1672	1676
IbARF22	CAAT-box	CAAAT	1697	1702	common cis-acting element in promoter and enhancer regions
IbARF22	CAAT-box	TGCCAAC	1770	1777	common cis-acting element in promoter and enhancer regions
IbARF22	CAAT-box	CAAAT	1981	1986	common cis-acting element in promoter and enhancer regions
IbARF22	CAAT-box	CAAAT	1993	1998	common cis-acting element in promoter and enhancer regions
IbARF22	ARE	AAACCA	659	665	cis-acting regulatory element essential for the anaerobic induction
IbARF22	GT1-motif	GGTTAA	256	262	light responsive element
IbARF22	MYB	TAACCA	1585	1591
IbARF22		motif_sequence	70	74	short_function
IbARF22		motif_sequence	311	315	short_function
IbARF22		motif_sequence	377	381	short_function
IbARF22		motif_sequence	1224	1228	short_function
IbARF22		motif_sequence	1438	1442	short_function
IbARF22		motif_sequence	1460	1464	short_function
IbARF22		motif_sequence	1762	1766	short_function
IbARF22		motif_sequence	1847	1851	short_function
IbARF22	G-box	CACGAC	1108	1114	cis-acting regulatory element involved in light responsiveness
IbARF22	G-box	ACACGTGT	1470	1478	cis-acting regulatory element involved in light responsiveness
IbARF22	G-box	CACGTG	1471	1477	cis-acting regulatory element involved in light responsiveness
IbARF22	G-box	TACGTG	1844	1850	cis-acting regulatory element involved in light responsiveness
IbARF22	STRE	AGGGG	170	175
IbARF22	STRE	AGGGG	414	419
IbARF22	STRE	AGGGG	470	475
IbARF22	STRE	AGGGG	653	658
IbARF22	STRE	AGGGG	683	688
IbARF22	MYC	CATTTG	385	391
IbARF22	MYC	CATTTG	1621	1627
IbARF22	TATA-box	taTATAAAtc	156	165	core promoter element around -30 of transcription start
IbARF22	TATA-box	TATAAAA	159	166	core promoter element around -30 of transcription start
IbARF22	TATA-box	TATAAA	160	166	core promoter element around -30 of transcription start
IbARF22	TATA-box	TATAA	161	166	core promoter element around -30 of transcription start
IbARF22	TATA-box	TATATAA	638	645	core promoter element around -30 of transcription start
IbARF22	TATA-box	TATAAA	672	678	core promoter element around -30 of transcription start
IbARF22	TATA-box	TATAA	673	678	core promoter element around -30 of transcription start
IbARF22	TATA-box	TATAAAA	879	886	core promoter element around -30 of transcription start
IbARF22	TATA-box	TATAAA	880	886	core promoter element around -30 of transcription start
IbARF22	TATA-box	TATATAA	881	888	core promoter element around -30 of transcription start
IbARF22	TATA-box	TATAA	950	955	core promoter element around -30 of transcription start
IbARF22	TATA-box	taTATAAAtc	1243	1252	core promoter element around -30 of transcription start
IbARF22	TATA-box	ATATAT	1244	1250	core promoter element around -30 of transcription start
IbARF22	TATA-box	TATATA	1245	1251	core promoter element around -30 of transcription start
IbARF22	TATA-box	ATATAT	1246	1252	core promoter element around -30 of transcription start
IbARF22	TATA-box	TATATA	1247	1253	core promoter element around -30 of transcription start
IbARF22	TATA-box	ATATAT	1248	1254	core promoter element around -30 of transcription start
IbARF22	TATA-box	TATATA	1249	1255	core promoter element around -30 of transcription start
IbARF22	TATA-box	ATATAT	1250	1256	core promoter element around -30 of transcription start
IbARF22	TATA-box	TATATA	1251	1257	core promoter element around -30 of transcription start
IbARF22	TATA-box	ATATAT	1252	1258	core promoter element around -30 of transcription start
IbARF22	TATA-box	TATATA	1253	1259	core promoter element around -30 of transcription start
IbARF22	TATA-box	ATATAT	1254	1260	core promoter element around -30 of transcription start
IbARF22	TATA-box	TATA	1255	1259	core promoter element around -30 of transcription start
IbARF22	TATA-box	TATAAATA	1289	1297	core promoter element around -30 of transcription start
IbARF22	TATA-box	TATAAAT	1290	1297	core promoter element around -30 of transcription start
IbARF22	TATA-box	TATAAA	1291	1297	core promoter element around -30 of transcription start
IbARF22	TATA-box	TATAA	1292	1297	core promoter element around -30 of transcription start
IbARF22	TATA-box	TATA	1293	1297	core promoter element around -30 of transcription start
IbARF22	TATA-box	TACAAAA	1319	1326	core promoter element around -30 of transcription start
IbARF22	TATA-box	TATAAAT	1442	1449	core promoter element around -30 of transcription start
IbARF22	TATA-box	TATAAA	1443	1449	core promoter element around -30 of transcription start
IbARF22	TATA-box	TATAA	1444	1449	core promoter element around -30 of transcription start
IbARF22	TATA-box	TATA	1445	1449	core promoter element around -30 of transcription start
IbARF22	TATA-box	ATATAT	1510	1516	core promoter element around -30 of transcription start
IbARF22	TATA-box	TATATA	1511	1517	core promoter element around -30 of transcription start
IbARF22	TATA-box	ATATAT	1512	1518	core promoter element around -30 of transcription start
IbARF22	TATA-box	TATATA	1513	1519	core promoter element around -30 of transcription start
IbARF22	TATA-box	ATATAT	1514	1520	core promoter element around -30 of transcription start
IbARF22	TATA-box	TATATA	1515	1521	core promoter element around -30 of transcription start
IbARF22	TATA-box	ATATAT	1516	1522	core promoter element around -30 of transcription start
IbARF22	TATA-box	TATATA	1517	1523	core promoter element around -30 of transcription start
IbARF22	TATA-box	TATA	1519	1523	core promoter element around -30 of transcription start
IbARF22	TATA-box	TATA	1542	1546	core promoter element around -30 of transcription start
IbARF22	TATA-box	ATATAT	1546	1552	core promoter element around -30 of transcription start
IbARF22	TATA-box	TATA	1547	1551	core promoter element around -30 of transcription start
IbARF22	TATA-box	ATATAT	1609	1615	core promoter element around -30 of transcription start
IbARF22	TATA-box	TATA	1610	1614	core promoter element around -30 of transcription start
IbARF22	TATA-box	TATAA	1629	1634	core promoter element around -30 of transcription start
IbARF22	TATA-box	TATA	1630	1634	core promoter element around -30 of transcription start
IbARF22	TATA-box	TACATAAA	1718	1726	core promoter element around -30 of transcription start
IbARF22	TATA-box	TATACA	1822	1828	core promoter element around -30 of transcription start
IbARF22	TATA-box	TATATA	1824	1830	core promoter element around -30 of transcription start
IbARF22	TATA-box	TATA	1826	1830	core promoter element around -30 of transcription start
IbARF22	TATA-box	TACAAAA	1831	1838	core promoter element around -30 of transcription start
IbARF22	TATA-box	TATA	1852	1856	core promoter element around -30 of transcription start
IbARF22	TATA-box	TATA	1990	1994	core promoter element around -30 of transcription start
IbARF22	AT~TATA-box	TATATAAA	880	888
IbARF22	AT~TATA-box	TATATA	1245	1251
IbARF22	AT~TATA-box	TATATA	1247	1253
IbARF22	AT~TATA-box	TATATA	1249	1255
IbARF22	AT~TATA-box	TATATA	1251	1257
IbARF22	AT~TATA-box	TATATA	1253	1259
IbARF22	AT~TATA-box	TATATA	1511	1517
IbARF22	AT~TATA-box	TATATA	1513	1519
IbARF22	AT~TATA-box	TATATA	1515	1521
IbARF22	AT~TATA-box	TATATA	1517	1523
IbARF22	AT~TATA-box	TATATA	1824	1830
IbARF22	Unnamed__4	CTCC	70	74
IbARF22	Unnamed__4	CTCC	98	102
IbARF22	Unnamed__4	CTCC	268	272
IbARF22	Unnamed__4	CTCC	272	276
IbARF22	Unnamed__4	CTCC	276	280
IbARF22	Unnamed__4	CTCC	334	338
IbARF22	Unnamed__4	CTCC	344	348
IbARF23	ACE	CTAACGTATT	1612	1621	cis-acting element involved in light responsiveness
IbARF23		motif_sequence	393	397	short_function
IbARF23		motif_sequence	697	701	short_function
IbARF23		motif_sequence	740	744	short_function
IbARF23		motif_sequence	1708	1712	short_function
IbARF23		motif_sequence	1751	1755	short_function
IbARF23	MYB	CAACAG	1421	1427
IbARF23	O2-site	GTTGACGTGA	807	816	cis-acting regulatory element involved in zein metabolism regulation
IbARF23	TATA-box	TATAA	434	439	core promoter element around -30 of transcription start
IbARF23	TATA-box	TATAAAA	848	855	core promoter element around -30 of transcription start
IbARF23	TATA-box	TATAAA	849	855	core promoter element around -30 of transcription start
IbARF23	TATA-box	TATAA	850	855	core promoter element around -30 of transcription start
IbARF23	TATA-box	TATAAGAA	965	973	core promoter element around -30 of transcription start
IbARF23	TATA-box	TATAA	968	973	core promoter element around -30 of transcription start
IbARF23	TATA-box	TATAAAA	995	1002	core promoter element around -30 of transcription start
IbARF23	TATA-box	TATAAA	996	1002	core promoter element around -30 of transcription start
IbARF23	TATA-box	TATAA	997	1002	core promoter element around -30 of transcription start
IbARF23	TATA-box	TATAA	1384	1389	core promoter element around -30 of transcription start
IbARF23	TATA-box	TATA	1385	1389	core promoter element around -30 of transcription start
IbARF23	TATA-box	ATATAT	1566	1572	core promoter element around -30 of transcription start
IbARF23	TATA-box	TATA	1567	1571	core promoter element around -30 of transcription start
IbARF23	TATA-box	TATAAAA	1675	1682	core promoter element around -30 of transcription start
IbARF23	TATA-box	TATAAA	1676	1682	core promoter element around -30 of transcription start
IbARF23	TATA-box	TATAA	1677	1682	core promoter element around -30 of transcription start
IbARF23	TATA-box	TATA	1678	1682	core promoter element around -30 of transcription start
IbARF23	TATA-box	TATAA	1915	1920	core promoter element around -30 of transcription start
IbARF23	TATA-box	TATA	1916	1920	core promoter element around -30 of transcription start
IbARF23	Unnamed__4	CTCC	14	18
IbARF23	Unnamed__4	CTCC	361	365
IbARF23	Unnamed__4	CTCC	368	372
IbARF23	Unnamed__4	CTCC	393	397
IbARF23	Unnamed__4	CTCC	602	606
IbARF23	Unnamed__4	CTCC	649	653
IbARF23	Unnamed__4	CTCC	697	701
IbARF23	WUN-motif	AAATTTCTT	575	584
IbARF23	Box 4	ATTAAT	1175	1181	part of a conserved DNA module involved in light responsiveness
IbARF23	Box 4	ATTAAT	1204	1210	part of a conserved DNA module involved in light responsiveness
IbARF23	Box 4	ATTAAT	1414	1420	part of a conserved DNA module involved in light responsiveness
IbARF23	Box 4	ATTAAT	1463	1469	part of a conserved DNA module involved in light responsiveness
IbARF23	Box 4	ATTAAT	1500	1506	part of a conserved DNA module involved in light responsiveness
IbARF23	Box 4	ATTAAT	1900	1906	part of a conserved DNA module involved in light responsiveness
IbARF23	Box 4	ATTAAT	1910	1916	part of a conserved DNA module involved in light responsiveness
IbARF23	Box 4	ATTAAT	1985	1991	part of a conserved DNA module involved in light responsiveness
IbARF23	STRE	AGGGG	1470	1475
IbARF23	MYC	CATGTG	1752	1758
IbARF23	Myc	TCTCTTA	727	734
IbARF23	AAGAA-motif	gGTAAAGAAA	1950	1959
IbARF23	AAGAA-motif	GAAAGAA	1951	1958
IbARF23	G-Box	CACGTT	477	483	cis-acting regulatory element involved in light responsiveness
IbARF23	Unnamed__1	CGTGG	693	698
[truncated: 603 more rows]

## Sheet: IAA
GeneID	CARE Name	CARE Motif	Motif Start	Motif End	CARE Description
IbIAA1	CGTCA-motif	CGTCA	156	161	cis-acting regulatory element involved in the MeJA-responsiveness
IbIAA1	CGTCA-motif	CGTCA	414	419	cis-acting regulatory element involved in the MeJA-responsiveness
IbIAA1	CGTCA-motif	CGTCA	1681	1686	cis-acting regulatory element involved in the MeJA-responsiveness
IbIAA10b	TGACG-motif	TGACG	929	934	cis-acting regulatory element involved in the MeJA-responsiveness
IbIAA10b	TGACG-motif	TGACG	1017	1022	cis-acting regulatory element involved in the MeJA-responsiveness
IbIAA12	TGACG-motif	TGACG	429	434	cis-acting regulatory element involved in the MeJA-responsiveness
IbIAA14	CGTCA-motif	CGTCA	1129	1134	cis-acting regulatory element involved in the MeJA-responsiveness
IbIAA16	CGTCA-motif	CGTCA	302	307	cis-acting regulatory element involved in the MeJA-responsiveness
IbIAA17	CGTCA-motif	CGTCA	668	673	cis-acting regulatory element involved in the MeJA-responsiveness
IbIAA19	TGACG-motif	TGACG	677	682	cis-acting regulatory element involved in the MeJA-responsiveness
IbIAA19	TGACG-motif	TGACG	1371	1376	cis-acting regulatory element involved in the MeJA-responsiveness
IbIAA19	CGTCA-motif	CGTCA	509	514	cis-acting regulatory element involved in the MeJA-responsiveness
IbIAA2	CGTCA-motif	CGTCA	470	475	cis-acting regulatory element involved in the MeJA-responsiveness
IbIAA2	TGACG-motif	TGACG	1235	1240	cis-acting regulatory element involved in the MeJA-responsiveness
IbIAA20a	CGTCA-motif	CGTCA	470	475	cis-acting regulatory element involved in the MeJA-responsiveness
IbIAA20a	TGACG-motif	TGACG	326	331	cis-acting regulatory element involved in the MeJA-responsiveness
IbIAA20b	TGACG-motif	TGACG	1671	1676	cis-acting regulatory element involved in the MeJA-responsiveness
IbIAA20b	CGTCA-motif	CGTCA	1526	1531	cis-acting regulatory element involved in the MeJA-responsiveness
IbIAA20c	CGTCA-motif	CGTCA	525	530	cis-acting regulatory element involved in the MeJA-responsiveness
IbIAA20c	CGTCA-motif	CGTCA	1522	1527	cis-acting regulatory element involved in the MeJA-responsiveness
IbIAA20c	TGACG-motif	TGACG	81	86	cis-acting regulatory element involved in the MeJA-responsiveness
IbIAA20c	TGACG-motif	TGACG	1666	1671	cis-acting regulatory element involved in the MeJA-responsiveness
IbIAA21	CGTCA-motif	CGTCA	940	945	cis-acting regulatory element involved in the MeJA-responsiveness
IbIAA21	CGTCA-motif	CGTCA	949	954	cis-acting regulatory element involved in the MeJA-responsiveness
IbIAA24	TGACG-motif	TGACG	1428	1433	cis-acting regulatory element involved in the MeJA-responsiveness
IbIAA24	CGTCA-motif	CGTCA	492	497	cis-acting regulatory element involved in the MeJA-responsiveness
IbIAA24	CGTCA-motif	CGTCA	1313	1318	cis-acting regulatory element involved in the MeJA-responsiveness
IbIAA3	TGACG-motif	TGACG	571	576	cis-acting regulatory element involved in the MeJA-responsiveness
IbIAA3	CGTCA-motif	CGTCA	1472	1477	cis-acting regulatory element involved in the MeJA-responsiveness
IbIAA31	TGACG-motif	TGACG	1325	1330	cis-acting regulatory element involved in the MeJA-responsiveness
IbIAA33	TGACG-motif	TGACG	214	219	cis-acting regulatory element involved in the MeJA-responsiveness
IbIAA33	TGACG-motif	TGACG	782	787	cis-acting regulatory element involved in the MeJA-responsiveness
IbIAA33	TGACG-motif	TGACG	1834	1839	cis-acting regulatory element involved in the MeJA-responsiveness
IbIAA4	CGTCA-motif	CGTCA	951	956	cis-acting regulatory element involved in the MeJA-responsiveness
IbIAA5a	CGTCA-motif	CGTCA	1843	1848	cis-acting regulatory element involved in the MeJA-responsiveness
IbIAA6a	CGTCA-motif	CGTCA	442	447	cis-acting regulatory element involved in the MeJA-responsiveness
IbIAA6b	TGACG-motif	TGACG	1877	1882	cis-acting regulatory element involved in the MeJA-responsiveness
IbIAA7	CGTCA-motif	CGTCA	565	570	cis-acting regulatory element involved in the MeJA-responsiveness
IbIAA8	CGTCA-motif	CGTCA	1439	1444	cis-acting regulatory element involved in the MeJA-responsiveness
IbIAA8	CGTCA-motif	CGTCA	1877	1882	cis-acting regulatory element involved in the MeJA-responsiveness
IbIAA8	TGACG-motif	TGACG	993	998	cis-acting regulatory element involved in the MeJA-responsiveness
IbIAA9	TGACG-motif	TGACG	1682	1687	cis-acting regulatory element involved in the MeJA-responsiveness
IbIAA1	ABRE	CACGTG	387	393	cis-acting element involved in the abscisic acid responsiveness
IbIAA1	ABRE	ACGTG	388	393	cis-acting element involved in the abscisic acid responsiveness
IbIAA10a	ABRE	ACGTG	209	214	cis-acting element involved in the abscisic acid responsiveness
IbIAA10a	ABRE	CACGTG	541	547	cis-acting element involved in the abscisic acid responsiveness
IbIAA10a	ABRE	ACGTG	542	547	cis-acting element involved in the abscisic acid responsiveness
IbIAA10a	ABRE	CACGTG	922	928	cis-acting element involved in the abscisic acid responsiveness
IbIAA10a	ABRE	ACGTG	923	928	cis-acting element involved in the abscisic acid responsiveness
IbIAA12	ABRE	ACGTG	960	965	cis-acting element involved in the abscisic acid responsiveness
IbIAA12	ABRE	ACGTG	1116	1121	cis-acting element involved in the abscisic acid responsiveness
IbIAA13	ABRE	ACGTG	470	475	cis-acting element involved in the abscisic acid responsiveness
IbIAA14	ABRE	ACGTG	210	215	cis-acting element involved in the abscisic acid responsiveness
IbIAA14	ABRE	CGTACGTGCA	252	261	cis-acting element involved in the abscisic acid responsiveness
IbIAA14	ABRE	ACGTG	254	259	cis-acting element involved in the abscisic acid responsiveness
IbIAA15a	ABRE	ACGTG	494	499	cis-acting element involved in the abscisic acid responsiveness
IbIAA15a	ABRE	CACGTG	1183	1189	cis-acting element involved in the abscisic acid responsiveness
IbIAA15a	ABRE	GCAACGTGTC	1296	1306	cis-acting element involved in the abscisic acid responsiveness
IbIAA15a	ABRE	ACGTG	1298	1303	cis-acting element involved in the abscisic acid responsiveness
IbIAA15a	ABRE	ACGTG	1431	1436	cis-acting element involved in the abscisic acid responsiveness
IbIAA15b	ABRE	ACGTG	446	451	cis-acting element involved in the abscisic acid responsiveness
IbIAA15b	ABRE	CACGTG	1177	1183	cis-acting element involved in the abscisic acid responsiveness
IbIAA15b	ABRE	GCAACGTGTC	1290	1300	cis-acting element involved in the abscisic acid responsiveness
IbIAA15b	ABRE	ACGTG	1292	1297	cis-acting element involved in the abscisic acid responsiveness
IbIAA15b	ABRE	ACGTG	1499	1504	cis-acting element involved in the abscisic acid responsiveness
IbIAA17	ABRE	CACGTG	78	84	cis-acting element involved in the abscisic acid responsiveness
IbIAA17	ABRE	ACGTG	79	84	cis-acting element involved in the abscisic acid responsiveness
IbIAA17	ABRE	ACGTG	603	608	cis-acting element involved in the abscisic acid responsiveness
IbIAA17	ABRE	CACGTG	643	649	cis-acting element involved in the abscisic acid responsiveness
IbIAA17	ABRE	ACGTG	644	649	cis-acting element involved in the abscisic acid responsiveness
IbIAA17	ABRE	ACGTG	1785	1790	cis-acting element involved in the abscisic acid responsiveness
IbIAA18	ABRE	ACGTG	1359	1364	cis-acting element involved in the abscisic acid responsiveness
IbIAA18	ABRE	ACGTG	1980	1985	cis-acting element involved in the abscisic acid responsiveness
IbIAA2	ABRE	ACGTG	605	610	cis-acting element involved in the abscisic acid responsiveness
IbIAA21	ABRE	GCAACGTGTC	950	959	cis-acting element involved in the abscisic acid responsiveness
IbIAA21	ABRE	ACGTG	1128	1133	cis-acting element involved in the abscisic acid responsiveness
IbIAA21	ABRE	ACGTG	1459	1464	cis-acting element involved in the abscisic acid responsiveness
IbIAA22	ABRE	ACGTG	1551	1556	cis-acting element involved in the abscisic acid responsiveness
IbIAA22	ABRE	ACGTG	1690	1695	cis-acting element involved in the abscisic acid responsiveness
IbIAA3	ABRE	CACGTG	698	704	cis-acting element involved in the abscisic acid responsiveness
IbIAA3	ABRE	ACGTG	699	704	cis-acting element involved in the abscisic acid responsiveness
IbIAA31	ABRE	CACGTG	411	417	cis-acting element involved in the abscisic acid responsiveness
IbIAA31	ABRE	ACGTG	412	417	cis-acting element involved in the abscisic acid responsiveness
IbIAA31	ABRE	ACGTG	1327	1332	cis-acting element involved in the abscisic acid responsiveness
IbIAA32	ABRE	ACGTG	1181	1186	cis-acting element involved in the abscisic acid responsiveness
IbIAA33	ABRE	ACGTG	748	753	cis-acting element involved in the abscisic acid responsiveness
IbIAA6a	ABRE	CGCACGTGTC	235	244	cis-acting element involved in the abscisic acid responsiveness
IbIAA6a	ABRE	ACGTG	1544	1549	cis-acting element involved in the abscisic acid responsiveness
IbIAA6a	ABRE	ACGTG	1938	1943	cis-acting element involved in the abscisic acid responsiveness
IbIAA6b	ABRE	CGCACGTGTC	235	244	cis-acting element involved in the abscisic acid responsiveness
IbIAA6b	ABRE	ACGTG	1480	1485	cis-acting element involved in the abscisic acid responsiveness
IbIAA6b	ABRE	ACGTG	1875	1880	cis-acting element involved in the abscisic acid responsiveness
IbIAA9	ABRE	ACGTG	1680	1685	cis-acting element involved in the abscisic acid responsiveness
IbIAA14	ERE	ATTTCATA	835	843
IbIAA16	ERE	ATTTTAAA	531	539
IbIAA16	ERE	ATTTTAAA	1104	1112
IbIAA17	ERE	ATTTTAAA	770	778
IbIAA18	ERE	ATTTTAAA	94	102
IbIAA2	ERE	ATTTTAAA	1455	1463
IbIAA25	ERE	ATTTTAAA	1397	1405
IbIAA28	ERE	ATTTCATA	1475	1483
IbIAA31	ERE	ATTTTAAA	736	744
IbIAA4	ERE	ATTTCATA	473	481
IbIAA5b	ERE	ATTTCATA	1134	1142
IbIAA1	Light Responsive	CACGTG	387	393	cis-acting regulatory element involved in Light Responsiveness
IbIAA1	Light Responsive	TCCACATGGCA	1122	1132	cis-acting regulatory element involved in Light Responsiveness
IbIAA1	Light Responsive	GGTTAA	547	553	Light Responsive element
IbIAA1	Light Responsive	GGGCGG	269	275	Light Responsive element
IbIAA1	Light Responsive	TCTTAC	460	466	part of a Light Responsive element
IbIAA1	Light Responsive	TCTTAC	763	769	part of a Light Responsive element
IbIAA1	Light Responsive	CACGTC	154	160	cis-acting regulatory element involved in Light Responsiveness
IbIAA1	Light Responsive	CACGTG	387	393	cis-acting regulatory element involved in Light Responsiveness
IbIAA1	TATA	TATAAAAT	9	17
IbIAA1	TATA	TATAAAAT	41	49
IbIAA1	A-box	CCGTCC	239	245	cis-acting regulatory element
IbIAA1	Core promoter element	TATATA	48	54
IbIAA1	AuxRR-core	GGTCCAT	1458	1465	cis-acting regulatory element involved in auxin responsiveness
IbIAA1	W box	TTGACC	1234	1240
IbIAA1	AP-1	TGAGTTAG	1515	1523
IbIAA1	Core promoter element	CAAT	67	71
IbIAA1	Core promoter element	CAAT	230	234
IbIAA1	Core promoter element	CAAT	263	267
IbIAA1	Core promoter element	CAAT	311	315
IbIAA1	Core promoter element	CCAAT	380	385	common cis-acting element in promoter and enhancer regions
IbIAA1	Core promoter element	CAAT	381	385
IbIAA1	Core promoter element	CAAT	521	525
IbIAA1	Core promoter element	CAAT	588	592
IbIAA1	Core promoter element	CAAT	783	787
IbIAA1	Core promoter element	CAAT	844	848
IbIAA1	Core promoter element	CAAT	946	950
IbIAA1	Core promoter element	CAAT	1043	1047
IbIAA1	Core promoter element	CAAT	1269	1273
IbIAA1	Core promoter element	CAAAT	1391	1396	common cis-acting element in promoter and enhancer regions
IbIAA1	Core promoter element	CAAT	1466	1470
IbIAA1	Core promoter element	CAAT	1880	1884
IbIAA1	Core promoter element	CAAT	1948	1952
IbIAA1	CCGTCC motif	CCGTCC	239	245
IbIAA1	MYC	CATGTG	1257	1263
IbIAA1	short_function	motif_sequence	168	172	short_function
IbIAA1	short_function	motif_sequence	275	279	short_function
IbIAA1	short_function	motif_sequence	475	479	short_function
IbIAA1	short_function	motif_sequence	824	828	short_function
IbIAA1	short_function	motif_sequence	1026	1030	short_function
IbIAA1	short_function	motif_sequence	1093	1097	short_function
IbIAA1	short_function	motif_sequence	1401	1405	short_function
IbIAA1	short_function	motif_sequence	1419	1423	short_function
IbIAA1	short_function	motif_sequence	1441	1445	short_function
IbIAA1	WRE3	CCACCT	1814	1820
IbIAA1	STRE	AGGGG	934	939
IbIAA1	MYB recognition site	CCGTTG	1031	1037
IbIAA1	MYB recognition site	CCGTTG	1098	1104
IbIAA1	MBS	CAACTG	177	183	MYB binding site involved in drought-inducibility
IbIAA1	MBS	CAACTG	322	328	MYB binding site involved in drought-inducibility
IbIAA1	CCGTCC-box	CCGTCC	239	245
IbIAA1	Unnamed__4	CTCC	174	178
IbIAA1	Unnamed__4	CTCC	196	200
IbIAA1	Unnamed__4	CTCC	287	291
IbIAA1	Unnamed__4	CTCC	303	307
IbIAA1	Unnamed__4	CTCC	477	481
IbIAA1	Unnamed__4	CTCC	826	830
IbIAA1	Unnamed__4	CTCC	1852	1856
IbIAA1	ARE	AAACCA	1867	1873	cis-acting regulatory element essential for the anaerobic induction
IbIAA1	Unnamed__1	CGTGG	544	549
IbIAA1	Core promoter element	ATATAA	8	14	core promoter element around -30 of transcription start
IbIAA1	Core promoter element	TATA	9	13	core promoter element around -30 of transcription start
IbIAA1	Core promoter element	ATATAA	40	46	core promoter element around -30 of transcription start
IbIAA1	Core promoter element	TATA	41	45	core promoter element around -30 of transcription start
IbIAA1	Core promoter element	ATATAT	47	53	core promoter element around -30 of transcription start
IbIAA1	Core promoter element	TATATA	48	54	core promoter element around -30 of transcription start
IbIAA1	Core promoter element	ATATAA	49	55	core promoter element around -30 of transcription start
IbIAA1	Core promoter element	TATA	50	54	core promoter element around -30 of transcription start
IbIAA1	Core promoter element	TATA	604	608	core promoter element around -30 of transcription start
IbIAA1	Core promoter element	TACAAAA	766	773	core promoter element around -30 of transcription start
IbIAA1	Core promoter element	TATA	775	779	core promoter element around -30 of transcription start
IbIAA1	Core promoter element	TATA	801	805	core promoter element around -30 of transcription start
IbIAA1	Core promoter element	TATA	982	986	core promoter element around -30 of transcription start
IbIAA1	Core promoter element	TACAAAA	1409	1416	core promoter element around -30 of transcription start
IbIAA1	Core promoter element	TACATAAA	1431	1439	core promoter element around -30 of transcription start
IbIAA1	Core promoter element	ATATAA	1468	1474	core promoter element around -30 of transcription start
IbIAA1	Core promoter element	ATTATA	1595	1601	core promoter element around -30 of transcription start
IbIAA1	Core promoter element	ATTATA	1637	1643	core promoter element around -30 of transcription start
IbIAA1	Core promoter element	ccTATAAAaa	1827	1836	core promoter element around -30 of transcription start
IbIAA1	CARE	CAACTCAC	1928	1936
IbIAA1	Myb	TAACTG	79	85
IbIAA1	Myb	CAACTG	177	183
IbIAA1	Myb	CAACTG	322	328
IbIAA10a	Light Responsive	CTTTATCA	333	341	part of a Light Responsive element
IbIAA10a	Light Responsive	CTTTATCA	712	720	part of a Light Responsive element
IbIAA10a	Light Responsive	GGTTAA	1436	1442	Light Responsive element
IbIAA10a	Light Responsive	TACGTG	208	214	cis-acting regulatory element involved in Light Responsiveness
IbIAA10a	Light Responsive	CACGTG	541	547	cis-acting regulatory element involved in Light Responsiveness
IbIAA10a	Light Responsive	CACGTG	922	928	cis-acting regulatory element involved in Light Responsiveness
IbIAA10a	Light Responsive	CACGTG	541	547	cis-acting regulatory element involved in Light Responsiveness
IbIAA10a	Light Responsive	CACGTG	922	928	cis-acting regulatory element involved in Light Responsiveness
IbIAA10a	DRE core	GCCGAC	229	235
IbIAA10a	Core promoter element	CAAT	151	155
IbIAA10a	Core promoter element	CAAAT	596	601	common cis-acting element in promoter and enhancer regions
IbIAA10a	Core promoter element	CAAAT	674	679	common cis-acting element in promoter and enhancer regions
IbIAA10a	Core promoter element	CAAAT	977	982	common cis-acting element in promoter and enhancer regions
IbIAA10a	Core promoter element	CAAAT	1057	1062	common cis-acting element in promoter and enhancer regions
IbIAA10a	Core promoter element	CCAAT	1474	1479	common cis-acting element in promoter and enhancer regions
IbIAA10a	Core promoter element	CAAT	1475	1479
IbIAA10a	Core promoter element	CAAAT	1610	1615	common cis-acting element in promoter and enhancer regions
IbIAA10a	Core promoter element	CAAT	1644	1648
IbIAA10a	Core promoter element	CAAT	1675	1679
IbIAA10a	Core promoter element	CCAAT	1781	1786	common cis-acting element in promoter and enhancer regions
IbIAA10a	Core promoter element	CAAT	1782	1786
IbIAA10a	Core promoter element	CCAAT	1854	1859	common cis-acting element in promoter and enhancer regions
IbIAA10a	Core promoter element	CAAT	1855	1859
IbIAA10a	Core promoter element	CAAAT	1904	1909	common cis-acting element in promoter and enhancer regions
IbIAA10a	W box	TTGACC	1695	1701
IbIAA10a	W box	TTGACC	1850	1856
IbIAA10a	Core promoter element	TATA	12	16	core promoter element around -30 of transcription start
IbIAA10a	Core promoter element	ATTATA	237	243	core promoter element around -30 of transcription start
IbIAA10a	Core promoter element	TATA	239	243	core promoter element around -30 of transcription start
IbIAA10a	Core promoter element	TATA	510	514	core promoter element around -30 of transcription start
IbIAA10a	Core promoter element	TATA	891	895	core promoter element around -30 of transcription start
IbIAA10a	Core promoter element	TACAAAA	1806	1813	core promoter element around -30 of transcription start
IbIAA10a	Unnamed__1	CGTGG	543	548
IbIAA10a	Unnamed__1	CGTGG	924	929
IbIAA10a	MYB	CAACAG	502	508
IbIAA10a	MYB	CAACAG	883	889
IbIAA10a	MYB	CAACCA	1457	1463
IbIAA10a	LTR	CCGAAA	308	314	cis-acting element involved in low-temperature responsiveness
IbIAA10a	MYC	CATTTG	1321	1327
IbIAA10a	GARE-motif	TCTGTTG	1627	1634	gibberellin-responsive element
IbIAA10a	short_function	motif_sequence	180	184	short_function
IbIAA10a	short_function	motif_sequence	317	321	short_function
IbIAA10a	short_function	motif_sequence	563	567	short_function
IbIAA10a	short_function	motif_sequence	696	700	short_function
IbIAA10a	short_function	motif_sequence	944	948	short_function
IbIAA10a	short_function	motif_sequence	1725	1729	short_function
IbIAA10a	short_function	motif_sequence	1865	1869	short_function
IbIAA10a	short_function	motif_sequence	1960	1964	short_function
IbIAA10a	short_function	motif_sequence	1965	1969	short_function
IbIAA10a	short_function	motif_sequence	1983	1987	short_function
IbIAA10a	Y-box	TGTGGAGGAGCA	1257	1268	?
IbIAA10a	ARE	AAACCA	1778	1784	cis-acting regulatory element essential for the anaerobic induction
IbIAA10a	Myc	TCTCTTA	678	685
IbIAA10a	Myc	TCTCTTA	1061	1068
IbIAA10a	ABRE3a	TACGTG	208	214
IbIAA10a	Unnamed__4	CTCC	81	85
IbIAA10a	Unnamed__4	CTCC	1114	1118
IbIAA10a	Myb-binding site	CAACAG	502	508
IbIAA10a	Myb-binding site	CAACAG	883	889
IbIAA10b	Light Responsive	CACGAC	1576	1582	cis-acting regulatory element involved in Light Responsiveness
IbIAA10b	Light Responsive	ATCCCACCTAC	131	141	part of a Light Responsive element
IbIAA10b	Light Responsive	CTAACGTATT	1603	1612	cis-acting element involved in Light Responsiveness
IbIAA10b	Light Responsive	CTTTATCA	1466	1474	part of a Light Responsive element
IbIAA10b	Light Responsive	ATTAAT	329	335	part of a conserved DNA module involved in Light Responsiveness
IbIAA10b	Light Responsive	ATTAAT	467	473	part of a conserved DNA module involved in Light Responsiveness
IbIAA10b	Light Responsive	ATTAAT	734	740	part of a conserved DNA module involved in Light Responsiveness
IbIAA10b	Light Responsive	TCCACATGGCA	1669	1679	cis-acting regulatory element involved in Light Responsiveness
IbIAA10b	Myb	CAACTG	936	942
IbIAA10b	short_function	motif_sequence	692	696	short_function
IbIAA10b	short_function	motif_sequence	759	763	short_function
IbIAA10b	short_function	motif_sequence	939	943	short_function
IbIAA10b	short_function	motif_sequence	1450	1454	short_function
IbIAA10b	short_function	motif_sequence	1873	1877	short_function
IbIAA10b	short_function	motif_sequence	1973	1977	short_function
IbIAA10b	short_function	motif_sequence	1985	1989	short_function
IbIAA10b	circadian	CAAAGATATC	1247	1256	cis-acting regulatory element involved in circadian control
IbIAA10b	MYC	CATTTG	740	746
IbIAA10b	Core promoter element	CAAT	299	303
IbIAA10b	Core promoter element	CCAAT	517	522	common cis-acting element in promoter and enhancer regions
IbIAA10b	Core promoter element	CAAT	518	522
IbIAA10b	Core promoter element	CAAT	618	622
IbIAA10b	Core promoter element	CAAT	707	711
IbIAA10b	Core promoter element	CAAT	732	736
IbIAA10b	Core promoter element	CAAT	772	776
IbIAA10b	Core promoter element	CAAAT	799	804	common cis-acting element in promoter and enhancer regions
IbIAA10b	Core promoter element	CAAT	805	809
IbIAA10b	Core promoter element	CAAT	815	819
IbIAA10b	Core promoter element	CCAAT	1045	1050	common cis-acting element in promoter and enhancer regions
IbIAA10b	Core promoter element	CAAT	1046	1050
IbIAA10b	Core promoter element	CAAAT	1202	1207	common cis-acting element in promoter and enhancer regions
IbIAA10b	Core promoter element	CAAT	1286	1290
IbIAA10b	Core promoter element	CCAAT	1682	1687	common cis-acting element in promoter and enhancer regions
IbIAA10b	Core promoter element	CAAT	1683	1687
IbIAA10b	Core promoter element	CAAT	1931	1935
IbIAA10b	Core promoter element	CAAT	1957	1961
IbIAA10b	Core promoter element	TATA	388	392	core promoter element around -30 of transcription start
IbIAA10b	Core promoter element	TATA	405	409	core promoter element around -30 of transcription start
IbIAA10b	Core promoter element	ATTATA	499	505	core promoter element around -30 of transcription start
IbIAA10b	Core promoter element	TATA	501	505	core promoter element around -30 of transcription start
IbIAA10b	Core promoter element	ATTATA	1370	1376	core promoter element around -30 of transcription start
IbIAA10b	Core promoter element	ATATAA	1741	1747	core promoter element around -30 of transcription start
IbIAA10b	CAT-box	GCCACT	1169	1175	cis-acting regulatory element related to meristem expression
IbIAA10b	Unnamed__1	CGTGG	145	150
IbIAA10b	Unnamed__1	CGTGG	157	162
IbIAA10b	MYB	TAACCA	514	520
IbIAA10b	MYB	CAACCA	836	842
IbIAA10b	MYB	TAACCA	1938	1944
IbIAA10b	LTR	CCGAAA	88	94	cis-acting element involved in low-temperature responsiveness
IbIAA10b	ARE	AAACCA	1679	1685	cis-acting regulatory element essential for the anaerobic induction
IbIAA10b	Unnamed__4	CTCC	86	90
IbIAA10b	Unnamed__4	CTCC	123	127
IbIAA10b	Unnamed__4	CTCC	218	222
IbIAA10b	Unnamed__4	CTCC	226	230
IbIAA10b	Unnamed__4	CTCC	276	280
IbIAA10b	Unnamed__4	CTCC	694	698
IbIAA10b	Unnamed__4	CTCC	761	765
IbIAA10b	Unnamed__4	CTCC	907	911
IbIAA10b	Unnamed__4	CTCC	945	949
IbIAA10b	Unnamed__4	CTCC	948	952
IbIAA10b	Unnamed__4	CTCC	1221	1225
IbIAA10b	MBS	CAACTG	936	942	MYB binding site involved in drought-inducibility
IbIAA10b	as-1	TGACG	929	934
IbIAA10b	as-1	TGACG	1017	1022
IbIAA10b	MYB-like sequence	TAACCA	514	520
IbIAA10b	MYB-like sequence	TAACCA	1938	1944
IbIAA10b	STRE	AGGGG	39	44
IbIAA10b	WRE3	CCACCT	134	140
IbIAA11	Light Responsive	GGTTAAT	22	29	Light Responsive element
IbIAA11	Light Responsive	ATTAAT	12	18	part of a conserved DNA module involved in Light Responsiveness
IbIAA11	Light Responsive	ATTAAT	154	160	part of a conserved DNA module involved in Light Responsiveness
IbIAA11	Light Responsive	ATAGATAA	1434	1442	part of a Light Responsive element
IbIAA11	MYC	CATGTG	359	365
IbIAA11	MYC	CATTTG	925	931
IbIAA11	MYC	CATTTG	1136	1142
IbIAA11	short_function	motif_sequence	805	809	short_function
IbIAA11	short_function	motif_sequence	1040	1044	short_function
IbIAA11	short_function	motif_sequence	1443	1447	short_function
IbIAA11	short_function	motif_sequence	1850	1854	short_function
IbIAA11	Light Responsive	AGAAACAA	484	492	part of a module for light response
IbIAA11	Unnamed__2	CCCCGG	1685	1691
IbIAA11	MYB	CAACCA	204	210
IbIAA11	MYB	CAACCA	446	452
IbIAA11	MYB	CAACCA	471	477
IbIAA11	MYB	CAACCA	489	495
IbIAA11	MYB	CAACAG	633	639
IbIAA11	Core promoter element	TATATA	80	86
IbIAA11	Core promoter element	ATATAA	38	44	core promoter element around -30 of transcription start
IbIAA11	Core promoter element	TATA	39	43	core promoter element around -30 of transcription start
IbIAA11	Core promoter element	ATATAT	43	49	core promoter element around -30 of transcription start
IbIAA11	Core promoter element	TATA	44	48	core promoter element around -30 of transcription start
IbIAA11	Core promoter element	TATATA	80	86	core promoter element around -30 of transcription start
IbIAA11	Core promoter element	ATATAA	81	87	core promoter element around -30 of transcription start
IbIAA11	Core promoter element	TATA	82	86	core promoter element around -30 of transcription start
IbIAA11	Core promoter element	TATA	94	98	core promoter element around -30 of transcription start
IbIAA11	Core promoter element	TATA	103	107	core promoter element around -30 of transcription start
IbIAA11	Core promoter element	TATA	149	153	core promoter element around -30 of transcription start
IbIAA11	Core promoter element	ATTATA	162	168	core promoter element around -30 of transcription start
IbIAA11	Core promoter element	TATA	164	168	core promoter element around -30 of transcription start
IbIAA11	Core promoter element	ATTATA	170	176	core promoter element around -30 of transcription start
IbIAA11	Core promoter element	TATA	172	176	core promoter element around -30 of transcription start
IbIAA11	Core promoter element	TATA	890	894	core promoter element around -30 of transcription start
IbIAA11	Core promoter element	ATTATA	934	940	core promoter element around -30 of transcription start
IbIAA11	Core promoter element	TATA	936	940	core promoter element around -30 of transcription start
IbIAA11	Core promoter element	ATTATA	1145	1151	core promoter element around -30 of transcription start
IbIAA11	Core promoter element	ATATAA	1588	1594	core promoter element around -30 of transcription start
IbIAA11	Unnamed__1	CGTGG	1765	1770
IbIAA11	DRE core	GCCGAC	354	360
IbIAA11	F-box	CTATTCTCATT	1129	1139
IbIAA11	Core promoter element	CAAT	176	180
IbIAA11	Core promoter element	TGCCAAC	468	475	common cis-acting element in promoter and enhancer regions
IbIAA11	Core promoter element	CAAT	537	541
IbIAA11	Core promoter element	CAAT	627	631
IbIAA11	Core promoter element	CCAAT	727	732	common cis-acting element in promoter and enhancer regions
IbIAA11	Core promoter element	CAAT	728	732
IbIAA11	Core promoter element	CAAT	826	830
IbIAA11	Core promoter element	CAAAT	968	973	common cis-acting element in promoter and enhancer regions
IbIAA11	Core promoter element	CAAAT	1181	1186	common cis-acting element in promoter and enhancer regions
IbIAA11	Core promoter element	CAAAT	1547	1552	common cis-acting element in promoter and enhancer regions
IbIAA11	Core promoter element	CAAAT	1567	1572	common cis-acting element in promoter and enhancer regions
IbIAA11	Core promoter element	CAAT	1583	1587
IbIAA11	Core promoter element	CAAT	1640	1644
IbIAA11	Myb-binding site	CAACAG	633	639
IbIAA11	Unnamed__4	CTCC	98	102
IbIAA11	Unnamed__4	CTCC	395	399
IbIAA11	Unnamed__4	CTCC	516	520
IbIAA11	Unnamed__4	CTCC	717	721
IbIAA11	Unnamed__4	CTCC	870	874
IbIAA11	Unnamed__4	CTCC	1801	1805
IbIAA11	Unnamed__4	CTCC	1852	1856
IbIAA12	Light Responsive	TACGTG	960	966	cis-acting regulatory element involved in Light Responsiveness
IbIAA12	Light Responsive	ATTAAT	1021	1027	part of a conserved DNA module involved in Light Responsiveness
IbIAA12	Light Responsive	ATTAAT	1235	1241	part of a conserved DNA module involved in Light Responsiveness
IbIAA12	Light Responsive	ATTAAT	1302	1308	part of a conserved DNA module involved in Light Responsiveness
IbIAA12	Light Responsive	AATCTAATCC	1295	1304	part of a conserved DNA module involved in Light Responsiveness
IbIAA12	Light Responsive	CACGTT	1736	1742	cis-acting regulatory element involved in Light Responsiveness
IbIAA12	Light Responsive	GATAGGA	247	254	part of a Light Responsive element
IbIAA12	Unnamed__4	CTCC	76	80
IbIAA12	Unnamed__4	CTCC	81	85
IbIAA12	Unnamed__4	CTCC	116	120
IbIAA12	Unnamed__4	CTCC	145	149
IbIAA12	Unnamed__4	CTCC	941	945
IbIAA12	RY-element	CATGCATG	1037	1045	cis-acting regulatory element involved in seed-specific regulation
IbIAA12	RY-element	CATGCATG	1041	1049	cis-acting regulatory element involved in seed-specific regulation
IbIAA12	Core promoter element	CAAT	522	526
IbIAA12	Core promoter element	CAAT	544	548
IbIAA12	Core promoter element	CAAAT	585	590	common cis-acting element in promoter and enhancer regions
IbIAA12	Core promoter element	CAAAT	653	658	common cis-acting element in promoter and enhancer regions
IbIAA12	Core promoter element	CAAT	659	663
IbIAA12	Core promoter element	CAAAT	803	808	common cis-acting element in promoter and enhancer regions
IbIAA12	Core promoter element	CAAT	928	932
IbIAA12	Core promoter element	CCAAT	1025	1030	common cis-acting element in promoter and enhancer regions
IbIAA12	Core promoter element	CAAAT	1176	1181	common cis-acting element in promoter and enhancer regions
IbIAA12	Core promoter element	CAAT	1182	1186
IbIAA12	Core promoter element	CAAAT	1207	1212	common cis-acting element in promoter and enhancer regions
IbIAA12	Core promoter element	CAAAT	1230	1235	common cis-acting element in promoter and enhancer regions
IbIAA12	Core promoter element	CAAT	1376	1380
IbIAA12	Core promoter element	CAAT	1516	1520
IbIAA12	Core promoter element	CCAAT	1938	1943	common cis-acting element in promoter and enhancer regions
IbIAA12	Core promoter element	CAAT	1953	1957
IbIAA12	Core promoter element	TATACA	87	93	core promoter element around -30 of transcription start
IbIAA12	Core promoter element	TATAAAT	345	352	core promoter element around -30 of transcription start
IbIAA12	Core promoter element	TATAAA	346	352	core promoter element around -30 of transcription start
IbIAA12	Core promoter element	TATAA	347	352	core promoter element around -30 of transcription start
IbIAA12	Core promoter element	TATAA	552	557	core promoter element around -30 of transcription start
IbIAA12	Core promoter element	TATAA	595	600	core promoter element around -30 of transcription start
IbIAA12	Core promoter element	TATATTTATATTT	722	734	core promoter element around -30 of transcription start
IbIAA12	Core promoter element	TATAA	724	729	core promoter element around -30 of transcription start
IbIAA12	Core promoter element	TATAAA	889	895	core promoter element around -30 of transcription start
IbIAA12	Core promoter element	TATAA	890	895	core promoter element around -30 of transcription start
IbIAA12	Core promoter element	TATAA	1062	1067	core promoter element around -30 of transcription start
IbIAA12	Core promoter element	TATA	1063	1067	core promoter element around -30 of transcription start
IbIAA12	Core promoter element	TATAAAA	1193	1200	core promoter element around -30 of transcription start
IbIAA12	Core promoter element	TATAAA	1194	1200	core promoter element around -30 of transcription start
IbIAA12	Core promoter element	TATATAA	1195	1202	core promoter element around -30 of transcription start
IbIAA12	Core promoter element	TATATA	1196	1202	core promoter element around -30 of transcription start
IbIAA12	Core promoter element	TATA	1198	1202	core promoter element around -30 of transcription start
IbIAA12	Core promoter element	TATAAAT	1239	1246	core promoter element around -30 of transcription start
IbIAA12	Core promoter element	TATAAA	1240	1246	core promoter element around -30 of transcription start
IbIAA12	Core promoter element	TATAA	1241	1246	core promoter element around -30 of transcription start
IbIAA12	Core promoter element	TATA	1242	1246	core promoter element around -30 of transcription start
IbIAA12	Core promoter element	TATAA	1298	1303	core promoter element around -30 of transcription start
IbIAA12	Core promoter element	TATA	1299	1303	core promoter element around -30 of transcription start
IbIAA12	Core promoter element	TATTTAAA	1417	1425	core promoter element around -30 of transcription start
IbIAA12	Core promoter element	TATA	1433	1437	core promoter element around -30 of transcription start
IbIAA12	Core promoter element	TATA	1484	1488	core promoter element around -30 of transcription start
IbIAA12	Core promoter element	TACAAAA	1501	1508	core promoter element around -30 of transcription start
IbIAA12	Core promoter element	TATACA	1504	1510	core promoter element around -30 of transcription start
IbIAA12	Core promoter element	TATA	1506	1510	core promoter element around -30 of transcription start
IbIAA12	Core promoter element	TATA	1640	1644	core promoter element around -30 of transcription start
IbIAA12	Core promoter element	TATATAA	1691	1698	core promoter element around -30 of transcription start
IbIAA12	Core promoter element	TATATA	1692	1698	core promoter element around -30 of transcription start
IbIAA12	Core promoter element	TATA	1694	1698	core promoter element around -30 of transcription start
IbIAA12	Core promoter element	TATA	1699	1703	core promoter element around -30 of transcription start
IbIAA12	Core promoter element	TATAAAA	1706	1713	core promoter element around -30 of transcription start
IbIAA12	Core promoter element	TATAAA	1707	1713	core promoter element around -30 of transcription start
IbIAA12	Core promoter element	TATAA	1708	1713	core promoter element around -30 of transcription start
IbIAA12	Core promoter element	TATA	1709	1713	core promoter element around -30 of transcription start
IbIAA12	Core promoter element	taTATAAAtc	1824	1833	core promoter element around -30 of transcription start
IbIAA12	Core promoter element	TATAAATA	1828	1836	core promoter element around -30 of transcription start
IbIAA12	Core promoter element	TATAAAT	1829	1836	core promoter element around -30 of transcription start
IbIAA12	Core promoter element	TATAAA	1830	1836	core promoter element around -30 of transcription start
IbIAA12	Core promoter element	TATAA	1831	1836	core promoter element around -30 of transcription start
IbIAA12	Core promoter element	TATA	1832	1836	core promoter element around -30 of transcription start
IbIAA12	Core promoter element	TATA	1857	1861	core promoter element around -30 of transcription start
IbIAA12	Core promoter element	TATTTAAA	1916	1924	core promoter element around -30 of transcription start
IbIAA12	Core promoter element	TATATTTATATTT	1919	1931	core promoter element around -30 of transcription start
IbIAA12	Core promoter element	TATA	1928	1932	core promoter element around -30 of transcription start
IbIAA12	Core promoter element	TATA	1972	1976	core promoter element around -30 of transcription start
IbIAA12	as-1	TGACG	429	434
IbIAA12	circadian	CAAAGATATC	1521	1530	cis-acting regulatory element involved in circadian control
IbIAA12	Myc	TCTCTTA	43	50
IbIAA12	STRE	AGGGG	1318	1323
IbIAA12	MYC	CATGTG	169	175
IbIAA12	MYC	CATTTG	1593	1599
IbIAA12	short_function	motif_sequence	76	80	short_function
IbIAA12	short_function	motif_sequence	128	132	short_function
IbIAA12	short_function	motif_sequence	854	858	short_function
IbIAA12	short_function	motif_sequence	1438	1442	short_function
IbIAA12	Unnamed__1	CGTGG	1032	1037
IbIAA12	DRE core	GCCGAC	174	180
IbIAA12	MYB	CAACCA	510	516
IbIAA12	MYB	TAACCA	592	598
IbIAA12	MYB	TAACCA	1059	1065
IbIAA12	MYB-like sequence	TAACCA	592	598
IbIAA12	MYB-like sequence	TAACCA	1059	1065
IbIAA12	Core promoter element	TATATAAA	1194	1202
IbIAA12	Core promoter element	TATATA	1196	1202
IbIAA12	Core promoter element	TATATA	1692	1698
IbIAA12	TATA	TATAAAAT	1192	1200
IbIAA12	TATA	TATAAAAT	1705	1713
IbIAA12	AAGAA-motif	GAAAGAA	997	1004
IbIAA12	AAGAA-motif	GAAAGAA	1085	1092
IbIAA12	ABRE3a	TACGTG	960	966
IbIAA13	Light Responsive	GATAGGA	1892	1899	part of a Light Responsive element
IbIAA13	Light Responsive	TCTTAC	769	775	part of a Light Responsive element
IbIAA13	Light Responsive	ATTAAT	1327	1333	part of a conserved DNA module involved in Light Responsiveness
IbIAA13	Light Responsive	ATTAAT	1501	1507	part of a conserved DNA module involved in Light Responsiveness
IbIAA13	Light Responsive	ATTAAT	1684	1690	part of a conserved DNA module involved in Light Responsiveness
IbIAA13	DRE core	GCCGAC	205	211
IbIAA13	WRE3	CCACCT	178	184
IbIAA13	TC-rich repeats	ATTCTCTAAC	473	482	cis-acting element involved in defense and stress responsiveness
IbIAA13	MYB-like sequence	TAACCA	22	28
IbIAA13	MYB-like sequence	TAACCA	360	366
IbIAA13	MYB	TAACCA	22	28
IbIAA13	MYB	TAACCA	360	366
IbIAA13	MYB	CAACCA	795	801
IbIAA13	MYB	CAACCA	1190	1196
IbIAA13	Core promoter element	TATATA	1068	1074
IbIAA13	Core promoter element	TATATA	1476	1482
IbIAA13	P-box	CCTTTTG	1691	1698	gibberellin-responsive element
IbIAA13	TCA-element	CCATCTTTTT	660	669	cis-acting element involved in salicylic acid responsiveness
IbIAA13	Unnamed__4	CTCC	86	90
IbIAA13	Unnamed__4	CTCC	91	95
IbIAA13	Unnamed__4	CTCC	94	98
IbIAA13	Unnamed__4	CTCC	145	149
IbIAA13	Unnamed__4	CTCC	152	156
IbIAA13	Unnamed__4	CTCC	176	180
IbIAA13	Unnamed__4	CTCC	632	636
IbIAA13	Unnamed__4	CTCC	1696	1700
IbIAA13	Unnamed__4	CTCC	1969	1973
IbIAA13	TGA-element	AACGAC	1736	1742	auxin-responsive element
IbIAA13	TGA-element	AACGAC	1908	1914	auxin-responsive element
IbIAA13	Core promoter element	TATAA	320	325	core promoter element around -30 of transcription start
IbIAA13	Core promoter element	TATATAA	506	513	core promoter element around -30 of transcription start
IbIAA13	Core promoter element	TATAA	514	519	core promoter element around -30 of transcription start
IbIAA13	Core promoter element	TATAAA	785	791	core promoter element around -30 of transcription start
IbIAA13	Core promoter element	TATAA	786	791	core promoter element around -30 of transcription start
IbIAA13	Core promoter element	TACAAAA	975	982	core promoter element around -30 of transcription start
IbIAA13	Core promoter element	ATATAT	1020	1026	core promoter element around -30 of transcription start
IbIAA13	Core promoter element	TATA	1021	1025	core promoter element around -30 of transcription start
IbIAA13	Core promoter element	ATATAT	1067	1073	core promoter element around -30 of transcription start
IbIAA13	Core promoter element	TATATA	1068	1074	core promoter element around -30 of transcription start
IbIAA13	Core promoter element	ATATAT	1069	1075	core promoter element around -30 of transcription start
IbIAA13	Core promoter element	TATA	1070	1074	core promoter element around -30 of transcription start
IbIAA13	Core promoter element	TATA	1115	1119	core promoter element around -30 of transcription start
IbIAA13	Core promoter element	TATAAAT	1313	1320	core promoter element around -30 of transcription start
IbIAA13	Core promoter element	TATAAA	1314	1320	core promoter element around -30 of transcription start
IbIAA13	Core promoter element	TATAA	1315	1320	core promoter element around -30 of transcription start
IbIAA13	Core promoter element	TATA	1316	1320	core promoter element around -30 of transcription start
IbIAA13	Core promoter element	TATA	1413	1417	core promoter element around -30 of transcription start
IbIAA13	Core promoter element	TATATA	1476	1482	core promoter element around -30 of transcription start
IbIAA13	Core promoter element	TATA	1478	1482	core promoter element around -30 of transcription start
IbIAA13	Core promoter element	TATAAAA	1870	1877	core promoter element around -30 of transcription start
IbIAA13	Core promoter element	TATAAA	1871	1877	core promoter element around -30 of transcription start
IbIAA13	Core promoter element	TATAA	1872	1877	core promoter element around -30 of transcription start
IbIAA13	Core promoter element	TATA	1873	1877	core promoter element around -30 of transcription start
IbIAA13	Core promoter element	TATAAA	1934	1940	core promoter element around -30 of transcription start
IbIAA13	Core promoter element	TATAA	1935	1940	core promoter element around -30 of transcription start
IbIAA13	Core promoter element	TATA	1936	1940	core promoter element around -30 of transcription start
IbIAA13	Core promoter element	CAAT	99	103
IbIAA13	Core promoter element	CAAAT	282	287	common cis-acting element in promoter and enhancer regions
IbIAA13	Core promoter element	CAAT	381	385
IbIAA13	Core promoter element	CAAT	399	403
IbIAA13	Core promoter element	CAAAT	534	539	common cis-acting element in promoter and enhancer regions
IbIAA13	Core promoter element	CAAAT	583	588	common cis-acting element in promoter and enhancer regions
IbIAA13	Core promoter element	CAAAT	792	797	common cis-acting element in promoter and enhancer regions
IbIAA13	Core promoter element	CAAAT	881	886	common cis-acting element in promoter and enhancer regions
IbIAA13	Core promoter element	CAAT	1220	1224
IbIAA13	Core promoter element	CCAAT	1335	1340	common cis-acting element in promoter and enhancer regions
IbIAA13	Core promoter element	CAAT	1369	1373
IbIAA13	Core promoter element	CAAAT	1591	1596	common cis-acting element in promoter and enhancer regions
IbIAA13	Core promoter element	CAAAT	1630	1635	common cis-acting element in promoter and enhancer regions
IbIAA13	Core promoter element	CAAT	1678	1682
IbIAA13	Unnamed__2	CCCCGG	1731	1737
IbIAA13	STRE	AGGGG	781	786
IbIAA13	STRE	AGGGG	1228	1233
IbIAA13	STRE	AGGGG	1406	1411
IbIAA13	short_function	motif_sequence	86	90	short_function
IbIAA13	short_function	motif_sequence	140	144	short_function
IbIAA13	short_function	motif_sequence	152	156	short_function
IbIAA13	short_function	motif_sequence	1109	1113	short_function
IbIAA13	short_function	motif_sequence	1764	1768	short_function
IbIAA13	MYC	CATGTG	200	206
IbIAA13	MYC	CATGTG	1482	1488
IbIAA13	MYC	CATGTG	1612	1618
IbIAA13	W box	TTGACC	1634	1640
IbIAA14	Light Responsive	ATTAAT	1944	1950	part of a conserved DNA module involved in Light Responsiveness
IbIAA14	Light Responsive	TCTTAC	315	321	part of a Light Responsive element
IbIAA14	Light Responsive	TACGTG	210	216	cis-acting regulatory element involved in Light Responsiveness
IbIAA14	Light Responsive	TACGTG	254	260	cis-acting regulatory element involved in Light Responsiveness
IbIAA14	MYB	CAACCA	135	141
IbIAA14	MYB	CAACCA	1199	1205
IbIAA14	Light Responsive	AGAAACAA	1316	1324	part of a module for light response
IbIAA14	ABRE3a	TACGTG	210	216
IbIAA14	ABRE3a	TACGTG	254	260
IbIAA14	AAGAA-motif	GAAAGAA	1320	1327
IbIAA14	Core promoter element	TATATA	1161	1167
IbIAA14	Core promoter element	TATATA	1412	1418
IbIAA14	Core promoter element	TATATA	1511	1517
IbIAA14	Core promoter element	TATATA	1530	1536
IbIAA14	Core promoter element	TATATA	1750	1756
IbIAA14	Core promoter element	TATATA	1752	1758
IbIAA14	Myc	TCTCTTA	498	505
IbIAA14	Core promoter element	CAAAT	70	75	common cis-acting element in promoter and enhancer regions
IbIAA14	Core promoter element	CAAT	147	151
IbIAA14	Core promoter element	CCAAT	191	196	common cis-acting element in promoter and enhancer regions
IbIAA14	Core promoter element	CCAAT	322	327	common cis-acting element in promoter and enhancer regions
IbIAA14	Core promoter element	CAAT	359	363
IbIAA14	Core promoter element	CAAAT	392	397	common cis-acting element in promoter and enhancer regions
IbIAA14	Core promoter element	CAAAT	588	593	common cis-acting element in promoter and enhancer regions
IbIAA14	Core promoter element	CCAAT	631	636	common cis-acting element in promoter and enhancer regions
IbIAA14	Core promoter element	CAAT	707	711
IbIAA14	Core promoter element	CAAT	780	784
IbIAA14	Core promoter element	CCAAT	1429	1434	common cis-acting element in promoter and enhancer regions
IbIAA14	Core promoter element	CAAT	1714	1718
IbIAA14	Core promoter element	CAAT	1721	1725
IbIAA14	Core promoter element	CAAT	1736	1740
IbIAA14	Core promoter element	CAAT	1965	1969
IbIAA14	Core promoter element	TATACA	149	155	core promoter element around -30 of transcription start
IbIAA14	Core promoter element	TATATAA	170	177	core promoter element around -30 of transcription start
IbIAA14	Core promoter element	TATAA	187	192	core promoter element around -30 of transcription start
IbIAA14	Core promoter element	TATACA	200	206	core promoter element around -30 of transcription start
IbIAA14	Core promoter element	TATAAAT	564	571	core promoter element around -30 of transcription start
IbIAA14	Core promoter element	TATAAA	565	571	core promoter element around -30 of transcription start
IbIAA14	Core promoter element	TATAA	566	571	core promoter element around -30 of transcription start
IbIAA14	Core promoter element	TATACA	741	747	core promoter element around -30 of transcription start
IbIAA14	Core promoter element	TATA	1021	1025	core promoter element around -30 of transcription start
IbIAA14	Core promoter element	TATAA	1034	1039	core promoter element around -30 of transcription start
IbIAA14	Core promoter element	TATA	1035	1039	core promoter element around -30 of transcription start
IbIAA14	Core promoter element	TATAAA	1059	1065	core promoter element around -30 of transcription start
IbIAA14	Core promoter element	TATAA	1060	1065	core promoter element around -30 of transcription start
IbIAA14	Core promoter element	TATA	1061	1065	core promoter element around -30 of transcription start
IbIAA14	Core promoter element	TATAAGAA	1065	1073	core promoter element around -30 of transcription start
IbIAA14	Core promoter element	TATAA	1068	1073	core promoter element around -30 of transcription start
IbIAA14	Core promoter element	TATA	1069	1073	core promoter element around -30 of transcription start
IbIAA14	Core promoter element	TACATAAA	1073	1081	core promoter element around -30 of transcription start
IbIAA14	Core promoter element	ATATAT	1160	1166	core promoter element around -30 of transcription start
IbIAA14	Core promoter element	TATATA	1161	1167	core promoter element around -30 of transcription start
IbIAA14	Core promoter element	TATA	1163	1167	core promoter element around -30 of transcription start
IbIAA14	Core promoter element	ATATAT	1411	1417	core promoter element around -30 of transcription start
IbIAA14	Core promoter element	TATATA	1412	1418	core promoter element around -30 of transcription start
IbIAA14	Core promoter element	TATA	1414	1418	core promoter element around -30 of transcription start
IbIAA14	Core promoter element	TATATAA	1510	1517	core promoter element around -30 of transcription start
IbIAA14	Core promoter element	TATATA	1511	1517	core promoter element around -30 of transcription start
IbIAA14	Core promoter element	ATATAT	1512	1518	core promoter element around -30 of transcription start
IbIAA14	Core promoter element	TATA	1513	1517	core promoter element around -30 of transcription start
IbIAA14	Core promoter element	TATATAA	1529	1536	core promoter element around -30 of transcription start
IbIAA14	Core promoter element	TATATA	1530	1536	core promoter element around -30 of transcription start
IbIAA14	Core promoter element	ATATAT	1531	1537	core promoter element around -30 of transcription start
IbIAA14	Core promoter element	TATA	1532	1536	core promoter element around -30 of transcription start
IbIAA14	Core promoter element	TATAA	1696	1701	core promoter element around -30 of transcription start
IbIAA14	Core promoter element	TATA	1697	1701	core promoter element around -30 of transcription start
IbIAA14	Core promoter element	TATATAA	1749	1756	core promoter element around -30 of transcription start
IbIAA14	Core promoter element	TATATA	1750	1756	core promoter element around -30 of transcription start
IbIAA14	Core promoter element	ATATAT	1751	1757	core promoter element around -30 of transcription start
IbIAA14	Core promoter element	TATATA	1752	1758	core promoter element around -30 of transcription start
IbIAA14	Core promoter element	ATATAT	1753	1759	core promoter element around -30 of transcription start
IbIAA14	Core promoter element	TATA	1754	1758	core promoter element around -30 of transcription start
IbIAA14	Core promoter element	ATATAT	1772	1778	core promoter element around -30 of transcription start
IbIAA14	Core promoter element	TATA	1773	1777	core promoter element around -30 of transcription start
IbIAA14	Core promoter element	TATA	1996	2000	core promoter element around -30 of transcription start
IbIAA14	Unnamed__4	CTCC	480	484
IbIAA14	Unnamed__4	CTCC	1832	1836
IbIAA14	WUN-motif	AAATTACTA	718	727
IbIAA14	WUN-motif	AAATTACT	719	727
IbIAA14	short_function	motif_sequence	415	419	short_function
IbIAA14	short_function	motif_sequence	474	478	short_function
IbIAA14	short_function	motif_sequence	1432	1436	short_function
IbIAA14	short_function	motif_sequence	1492	1496	short_function
IbIAA14	MYC	CATGTG	247	253
IbIAA14	MYC	CATGTG	372	378
IbIAA14	Unnamed__1	CGTGG	58	63
IbIAA14	ABRE4	CACGTA	1553	1559
IbIAA15a	Light Responsive	GCCACGTGGA	1181	1190	cis-acting regulatory element involved in Light Responsiveness
IbIAA15a	Light Responsive	CACGTG	1183	1189	cis-acting regulatory element involved in Light Responsiveness
IbIAA15a	Light Responsive	TACGTG	1431	1437	cis-acting regulatory element involved in Light Responsiveness
IbIAA15a	Light Responsive	ATTAAT	1374	1380	part of a conserved DNA module involved in Light Responsiveness
IbIAA15a	Light Responsive	CACGTG	1183	1189	cis-acting regulatory element involved in Light Responsiveness
IbIAA15a	Light Responsive	AAGATAAGATT	1401	1411	part of a Light Responsive element
IbIAA15a	Light Responsive	gGATAAGGTG	1905	1914	part of a Light Responsive element
IbIAA15a	Light Responsive	TTACTTAA	449	457	part of a Light Responsive element
IbIAA15a	MYC	CATTTG	657	663
IbIAA15a	MYC	CATTTG	720	726
IbIAA15a	MYC	CATTTG	1199	1205
IbIAA15a	Unnamed__1	CGTGG	1182	1187
IbIAA15a	Myb	TAACTG	1571	1577
IbIAA15a	STRE	AGGGG	343	348
IbIAA15a	MYB recognition site	CCGTTG	184	190
IbIAA15a	CAT-box	GCCACT	48	54	cis-acting regulatory element related to meristem expression
IbIAA15a	Core promoter element	CAAAT	20	25	common cis-acting element in promoter and enhancer regions
IbIAA15a	Core promoter element	CCAAT	68	73	common cis-acting element in promoter and enhancer regions
IbIAA15a	Core promoter element	CAAT	112	116
IbIAA15a	Core promoter element	CAAT	253	257
IbIAA15a	Core promoter element	CAAT	464	468
IbIAA15a	Core promoter element	CAAT	528	532
IbIAA15a	Core promoter element	CAAAT	685	690	common cis-acting element in promoter and enhancer regions
IbIAA15a	Core promoter element	CAAAT	692	697	common cis-acting element in promoter and enhancer regions
IbIAA15a	Core promoter element	CAAAT	854	859	common cis-acting element in promoter and enhancer regions
IbIAA15a	Core promoter element	CAAAT	893	898	common cis-acting element in promoter and enhancer regions
IbIAA15a	Core promoter element	CAAT	961	965
IbIAA15a	Core promoter element	CAAT	1027	1031
IbIAA15a	Core promoter element	CAAT	1033	1037
IbIAA15a	Core promoter element	CAAT	1039	1043
IbIAA15a	Core promoter element	TATAA	623	628	core promoter element around -30 of transcription start
IbIAA15a	Core promoter element	TATAA	749	754	core promoter element around -30 of transcription start
IbIAA15a	Core promoter element	TATAAGAA	758	766	core promoter element around -30 of transcription start
IbIAA15a	Core promoter element	TATAA	761	766	core promoter element around -30 of transcription start
IbIAA15a	Core promoter element	TATAA	779	784	core promoter element around -30 of transcription start
IbIAA15a	Core promoter element	TATACA	997	1003	core promoter element around -30 of transcription start
IbIAA15a	Core promoter element	TATAA	1253	1258	core promoter element around -30 of transcription start
IbIAA15a	Core promoter element	TATA	1254	1258	core promoter element around -30 of transcription start
IbIAA15a	Core promoter element	TACAAAA	1365	1372	core promoter element around -30 of transcription start
IbIAA15a	Core promoter element	ATATAT	1378	1384	core promoter element around -30 of transcription start
IbIAA15a	Core promoter element	TATATA	1379	1385	core promoter element around -30 of transcription start
IbIAA15a	Core promoter element	ATATAT	1380	1386	core promoter element around -30 of transcription start
IbIAA15a	Core promoter element	TATA	1381	1385	core promoter element around -30 of transcription start
IbIAA15a	Core promoter element	TATAAA	1414	1420	core promoter element around -30 of transcription start
IbIAA15a	Core promoter element	TATAA	1415	1420	core promoter element around -30 of transcription start
IbIAA15a	Core promoter element	TATA	1416	1420	core promoter element around -30 of transcription start
IbIAA15a	Core promoter element	TATAA	1451	1456	core promoter element around -30 of transcription start
IbIAA15a	Core promoter element	TATA	1452	1456	core promoter element around -30 of transcription start
IbIAA15a	Core promoter element	TATAA	1504	1509	core promoter element around -30 of transcription start
IbIAA15a	Core promoter element	TATA	1505	1509	core promoter element around -30 of transcription start
IbIAA15a	Core promoter element	TATAAAA	1555	1562	core promoter element around -30 of transcription start
IbIAA15a	Core promoter element	TATAAA	1556	1562	core promoter element around -30 of transcription start
IbIAA15a	Core promoter element	TATAA	1557	1562	core promoter element around -30 of transcription start
IbIAA15a	Core promoter element	TATA	1558	1562	core promoter element around -30 of transcription start
IbIAA15a	Core promoter element	TATACA	1665	1671	core promoter element around -30 of transcription start
IbIAA15a	Core promoter element	TATATA	1667	1673	core promoter element around -30 of transcription start
IbIAA15a	Core promoter element	ATATAT	1668	1674	core promoter element around -30 of transcription start
IbIAA15a	Core promoter element	TATA	1669	1673	core promoter element around -30 of transcription start
IbIAA15a	Core promoter element	TATAA	1708	1713	core promoter element around -30 of transcription start
IbIAA15a	Core promoter element	TATA	1709	1713	core promoter element around -30 of transcription start
IbIAA15a	Core promoter element	TATAA	1750	1755	core promoter element around -30 of transcription start
IbIAA15a	Core promoter element	TATA	1751	1755	core promoter element around -30 of transcription start
IbIAA15a	Core promoter element	TATAAAT	1784	1791	core promoter element around -30 of transcription start
IbIAA15a	Core promoter element	TATAAA	1785	1791	core promoter element around -30 of transcription start
IbIAA15a	Core promoter element	TATAA	1786	1791	core promoter element around -30 of transcription start
IbIAA15a	Core promoter element	TATA	1787	1791	core promoter element around -30 of transcription start
IbIAA15a	Core promoter element	TATA	1798	1802	core promoter element around -30 of transcription start
IbIAA15a	Unnamed__4	CTCC	213	217
IbIAA15a	Unnamed__4	CTCC	1106	1110
IbIAA15a	Unnamed__4	CTCC	1586	1590
IbIAA15a	Unnamed__4	CTCC	1952	1956
IbIAA15a	AAGAA-motif	GAAAGAA	302	309
IbIAA15a	Core promoter element	TATATA	1379	1385
IbIAA15a	Core promoter element	TATATA	1667	1673
IbIAA15a	ABRE3a	TACGTG	1431	1437
IbIAA15a	Myb-binding site	CAACAG	1237	1243
IbIAA15a	GC-motif	CCCCCG	209	215	enhancer-like element involved in anoxic specific inducibility
IbIAA15a	MYB	CAACAG	1237	1243
IbIAA15a	MYB	TAACCA	1747	1753
IbIAA15a	MYB-like sequence	TAACCA	1747	1753
IbIAA15b	Light Responsive	TTACTTAA	401	409	part of a Light Responsive element
IbIAA15b	Light Responsive	AAGATAAGATT	1469	1479	part of a Light Responsive element
IbIAA15b	Light Responsive	CACGTG	1177	1183	cis-acting regulatory element involved in Light Responsiveness
IbIAA15b	Light Responsive	GCCACGTGGA	1175	1184	cis-acting regulatory element involved in Light Responsiveness
IbIAA15b	Light Responsive	CACGTG	1177	1183	cis-acting regulatory element involved in Light Responsiveness
IbIAA15b	Light Responsive	TACGTG	1499	1505	cis-acting regulatory element involved in Light Responsiveness
IbIAA15b	MYB-like sequence	TAACCA	1838	1844
IbIAA15b	MYB	CAACAG	1231	1237
IbIAA15b	MYB	TAACCA	1838	1844
IbIAA15b	GC-motif	CCCCCG	11	17	enhancer-like element involved in anoxic specific inducibility
IbIAA15b	GC-motif	CCCCCG	186	192	enhancer-like element involved in anoxic specific inducibility
IbIAA15b	Myb-binding site	CAACAG	1231	1237
IbIAA15b	TCA-element	CCATCTTTTT	1101	1110	cis-acting element involved in salicylic acid responsiveness
IbIAA15b	ABRE3a	TACGTG	1499	1505
IbIAA15b	Core promoter element	TATATA	1391	1397
IbIAA15b	Core promoter element	TATATA	1393	1399
IbIAA15b	Core promoter element	TATATA	1401	1407
IbIAA15b	Core promoter element	TATATA	1403	1409
IbIAA15b	Core promoter element	TATATA	1405	1411
IbIAA15b	Core promoter element	TATATA	1407	1413
IbIAA15b	Core promoter element	TATATA	1409	1415
IbIAA15b	Core promoter element	TATATA	1431	1437
IbIAA15b	Core promoter element	TATATA	1433	1439
IbIAA15b	Core promoter element	TATATA	1435	1441
IbIAA15b	Core promoter element	TATATA	1437	1443
IbIAA15b	Core promoter element	TATATA	1439	1445
IbIAA15b	Core promoter element	TATATA	1441	1447
IbIAA15b	Core promoter element	TATATA	1443	1449
IbIAA15b	Core promoter element	TATATA	1445	1451
IbIAA15b	Core promoter element	TATATA	1447	1453
IbIAA15b	Core promoter element	TATATA	1744	1750
IbIAA15b	AAGAA-motif	GAAAGAA	279	286
IbIAA15b	Unnamed__2	CCCCGG	10	16
IbIAA15b	Unnamed__4	CTCC	190	194
IbIAA15b	Unnamed__4	CTCC	1069	1073
IbIAA15b	Unnamed__4	CTCC	1658	1662
IbIAA15b	Core promoter element	TAAAGATT	589	597	core promoter element around -30 of transcription start
IbIAA15b	Core promoter element	TATAAA	593	599	core promoter element around -30 of transcription start
IbIAA15b	Core promoter element	TATAA	594	599	core promoter element around -30 of transcription start
IbIAA15b	Core promoter element	TATAA	717	722	core promoter element around -30 of transcription start
IbIAA15b	Core promoter element	TATAAGAA	726	734	core promoter element around -30 of transcription start
IbIAA15b	Core promoter element	TATAA	729	734	core promoter element around -30 of transcription start
IbIAA15b	Core promoter element	TATAA	747	752	core promoter element around -30 of transcription start
IbIAA15b	Core promoter element	TATACA	964	970	core promoter element around -30 of transcription start
IbIAA15b	Core promoter element	TATAA	1247	1252	core promoter element around -30 of transcription start
IbIAA15b	Core promoter element	TATA	1248	1252	core promoter element around -30 of transcription start
IbIAA15b	Core promoter element	TACAAAA	1366	1373	core promoter element around -30 of transcription start
IbIAA15b	Core promoter element	TATA	1381	1385	core promoter element around -30 of transcription start
IbIAA15b	Core promoter element	ATATAT	1390	1396	core promoter element around -30 of transcription start
IbIAA15b	Core promoter element	TATATA	1391	1397	core promoter element around -30 of transcription start
IbIAA15b	Core promoter element	ATATAT	1392	1398	core promoter element around -30 of transcription start
IbIAA15b	Core promoter element	TATATA	1393	1399	core promoter element around -30 of transcription start
IbIAA15b	Core promoter element	TATA	1395	1399	core promoter element around -30 of transcription start
IbIAA15b	Core promoter element	ATATAT	1400	1406	core promoter element around -30 of transcription start
IbIAA15b	Core promoter element	TATATA	1401	1407	core promoter element around -30 of transcription start
IbIAA15b	Core promoter element	ATATAT	1402	1408	core promoter element around -30 of transcription start
IbIAA15b	Core promoter element	TATATA	1403	1409	core promoter element around -30 of transcription start
IbIAA15b	Core promoter element	ATATAT	1404	1410	core promoter element around -30 of transcription start
IbIAA15b	Core promoter element	TATATA	1405	1411	core promoter element around -30 of transcription start
IbIAA15b	Core promoter element	ATATAT	1406	1412	core promoter element around -30 of transcription start
IbIAA15b	Core promoter element	TATATA	1407	1413	core promoter element around -30 of transcription start
IbIAA15b	Core promoter element	ATATAT	1408	1414	core promoter element around -30 of transcription start
IbIAA15b	Core promoter element	TATATA	1409	1415	core promoter element around -30 of transcription start
IbIAA15b	Core promoter element	TATA	1411	1415	core promoter element around -30 of transcription start
IbIAA15b	Core promoter element	ATATAT	1430	1436	core promoter element around -30 of transcription start
IbIAA15b	Core promoter element	TATATA	1431	1437	core promoter element around -30 of transcription start
IbIAA15b	Core promoter element	ATATAT	1432	1438	core promoter element around -30 of transcription start
IbIAA15b	Core promoter element	TATATA	1433	1439	core promoter element around -30 of transcription start
IbIAA15b	Core promoter element	ATATAT	1434	1440	core promoter element around -30 of transcription start
IbIAA15b	Core promoter element	TATATA	1435	1441	core promoter element around -30 of transcription start
IbIAA15b	Core promoter element	ATATAT	1436	1442	core promoter element around -30 of transcription start
IbIAA15b	Core promoter element	TATATA	1437	1443	core promoter element around -30 of transcription start
IbIAA15b	Core promoter element	ATATAT	1438	1444	core promoter element around -30 of transcription start
IbIAA15b	Core promoter element	TATATA	1439	1445	core promoter element around -30 of transcription start
IbIAA15b	Core promoter element	ATATAT	1440	1446	core promoter element around -30 of transcription start
IbIAA15b	Core promoter element	TATATA	1441	1447	core promoter element around -30 of transcription start
IbIAA15b	Core promoter element	ATATAT	1442	1448	core promoter element around -30 of transcription start
IbIAA15b	Core promoter element	TATATA	1443	1449	core promoter element around -30 of transcription start
IbIAA15b	Core promoter element	ATATAT	1444	1450	core promoter element around -30 of transcription start
IbIAA15b	Core promoter element	TATATA	1445	1451	core promoter element around -30 of transcription start
IbIAA15b	Core promoter element	ATATAT	1446	1452	core promoter element around -30 of transcription start
IbIAA15b	Core promoter element	TATATA	1447	1453	core promoter element around -30 of transcription start
IbIAA15b	Core promoter element	ATATAT	1448	1454	core promoter element around -30 of transcription start
IbIAA15b	Core promoter element	TATA	1449	1453	core promoter element around -30 of transcription start
IbIAA15b	Core promoter element	TATAAA	1482	1488	core promoter element around -30 of transcription start
IbIAA15b	Core promoter element	TATAA	1483	1488	core promoter element around -30 of transcription start
IbIAA15b	Core promoter element	TATA	1484	1488	core promoter element around -30 of transcription start
IbIAA15b	Core promoter element	TATAA	1519	1524	core promoter element around -30 of transcription start
IbIAA15b	Core promoter element	TATA	1520	1524	core promoter element around -30 of transcription start
IbIAA15b	Core promoter element	TATAA	1572	1577	core promoter element around -30 of transcription start
IbIAA15b	Core promoter element	TATA	1573	1577	core promoter element around -30 of transcription start
IbIAA15b	Core promoter element	TATACA	1742	1748	core promoter element around -30 of transcription start
IbIAA15b	Core promoter element	TATATA	1744	1750	core promoter element around -30 of transcription start
IbIAA15b	Core promoter element	ATATAT	1745	1751	core promoter element around -30 of transcription start
IbIAA15b	Core promoter element	TATA	1746	1750	core promoter element around -30 of transcription start
IbIAA15b	Core promoter element	TATAA	1785	1790	core promoter element around -30 of transcription start
IbIAA15b	Core promoter element	TATA	1786	1790	core promoter element around -30 of transcription start
IbIAA15b	Core promoter element	TATAA	1841	1846	core promoter element around -30 of transcription start
IbIAA15b	Core promoter element	TATA	1842	1846	core promoter element around -30 of transcription start
IbIAA15b	Core promoter element	TATAAAT	1875	1882	core promoter element around -30 of transcription start
IbIAA15b	Core promoter element	TATAAA	1876	1882	core promoter element around -30 of transcription start
IbIAA15b	Core promoter element	TATAA	1877	1882	core promoter element around -30 of transcription start
IbIAA15b	Core promoter element	TATA	1878	1882	core promoter element around -30 of transcription start
IbIAA15b	Core promoter element	TATA	1889	1893	core promoter element around -30 of transcription start
IbIAA15b	Core promoter element	CCAAT	45	50	common cis-acting element in promoter and enhancer regions
IbIAA15b	Core promoter element	CAAT	89	93
IbIAA15b	Core promoter element	CAAT	230	234
IbIAA15b	Core promoter element	CAAT	416	420
IbIAA15b	Core promoter element	CAAT	488	492
IbIAA15b	Core promoter element	CAAAT	656	661	common cis-acting element in promoter and enhancer regions
IbIAA15b	Core promoter element	CAAAT	678	683	common cis-acting element in promoter and enhancer regions
IbIAA15b	Core promoter element	CAAAT	821	826	common cis-acting element in promoter and enhancer regions
IbIAA15b	Core promoter element	CAAAT	860	865	common cis-acting element in promoter and enhancer regions
IbIAA15b	Core promoter element	CAAT	927	931
IbIAA15b	Core promoter element	CAAT	996	1000
IbIAA15b	Core promoter element	CAAT	1002	1006
IbIAA15b	Core promoter element	CAAAT	1697	1702	common cis-acting element in promoter and enhancer regions
IbIAA15b	CAT-box	GCCACT	25	31	cis-acting regulatory element related to meristem expression
IbIAA15b	MYB recognition site	CCGTTG	161	167
IbIAA15b	STRE	AGGGG	320	325
IbIAA15b	MYC	CATTTG	687	693
IbIAA15b	MYC	CATTTG	1193	1199
IbIAA15b	Unnamed__1	CGTGG	1176	1181
IbIAA16	Light Responsive	TCTTAC	936	942	part of a Light Responsive element
IbIAA16	Light Responsive	ATTAAT	1009	1015	part of a conserved DNA module involved in Light Responsiveness
IbIAA16	Light Responsive	ATTAAT	1343	1349	part of a conserved DNA module involved in Light Responsiveness
IbIAA16	Light Responsive	ATTAAT	1722	1728	part of a conserved DNA module involved in Light Responsiveness
IbIAA16	Light Responsive	GGTTAA	1842	1848	Light Responsive element
IbIAA16	Core promoter element	TATATAAA	877	885
IbIAA16	Core promoter element	TATATA	1272	1278
IbIAA16	Core promoter element	TATATA	1949	1955
IbIAA16	AAGAA-motif	GAAAGAA	359	366
IbIAA16	P-box	CCTTTTG	1069	1076	gibberellin-responsive element
IbIAA16	TCA-element	CCATCTTTTT	1119	1128	cis-acting element involved in salicylic acid responsiveness
IbIAA16	ARE	AAACCA	349	355	cis-acting regulatory element essential for the anaerobic induction
IbIAA16	Unnamed__4	CTCC	108	112
IbIAA16	Unnamed__4	CTCC	114	118
IbIAA16	Unnamed__4	CTCC	117	121
IbIAA16	Unnamed__4	CTCC	120	124
IbIAA16	Unnamed__4	CTCC	139	143
IbIAA16	Unnamed__4	CTCC	249	253
IbIAA16	Unnamed__4	CTCC	283	287
IbIAA16	Unnamed__4	CTCC	1278	1282
IbIAA16	Core promoter element	TATAAA	484	490	core promoter element around -30 of transcription start
IbIAA16	Core promoter element	TATAA	485	490	core promoter element around -30 of transcription start
IbIAA16	Core promoter element	TATAA	494	499	core promoter element around -30 of transcription start
IbIAA16	Core promoter element	TATACA	589	595	core promoter element around -30 of transcription start
IbIAA16	Core promoter element	TATTTAAA	646	654	core promoter element around -30 of transcription start
IbIAA16	Core promoter element	TATTTAAA	847	855	core promoter element around -30 of transcription start
IbIAA16	Core promoter element	TATTTAAA	863	871	core promoter element around -30 of transcription start
IbIAA16	Core promoter element	TATAAA	877	883	core promoter element around -30 of transcription start
IbIAA16	Core promoter element	TATATAA	878	885	core promoter element around -30 of transcription start
IbIAA16	Core promoter element	TATTTAAA	914	922	core promoter element around -30 of transcription start
IbIAA16	Core promoter element	TATAAA	978	984	core promoter element around -30 of transcription start
IbIAA16	Core promoter element	TATAA	979	984	core promoter element around -30 of transcription start
IbIAA16	Core promoter element	TATAA	1041	1046	core promoter element around -30 of transcription start
IbIAA16	Core promoter element	TATA	1042	1046	core promoter element around -30 of transcription start
IbIAA16	Core promoter element	TATAAA	1222	1228	core promoter element around -30 of transcription start
IbIAA16	Core promoter element	TATAA	1223	1228	core promoter element around -30 of transcription start
IbIAA16	Core promoter element	TATA	1224	1228	core promoter element around -30 of transcription start
IbIAA16	Core promoter element	TATAAAT	1251	1258	core promoter element around -30 of transcription start
IbIAA16	Core promoter element	TATAAA	1252	1258	core promoter element around -30 of transcription start
IbIAA16	Core promoter element	TATAA	1253	1258	core promoter element around -30 of transcription start
IbIAA16	Core promoter element	TATA	1254	1258	core promoter element around -30 of transcription start
IbIAA16	Core promoter element	TATATA	1272	1278	core promoter element around -30 of transcription start
IbIAA16	Core promoter element	TATA	1274	1278	core promoter element around -30 of transcription start
IbIAA16	Core promoter element	ATATAT	1357	1363	core promoter element around -30 of transcription start
IbIAA16	Core promoter element	TATA	1358	1362	core promoter element around -30 of transcription start
IbIAA16	Core promoter element	TATAA	1373	1378	core promoter element around -30 of transcription start
IbIAA16	Core promoter element	TATA	1374	1378	core promoter element around -30 of transcription start
IbIAA16	Core promoter element	TACAAAA	1405	1412	core promoter element around -30 of transcription start
IbIAA16	Core promoter element	TATA	1449	1453	core promoter element around -30 of transcription start
IbIAA16	Core promoter element	TATAAATA	1462	1470	core promoter element around -30 of transcription start
IbIAA16	Core promoter element	TATAAAT	1463	1470	core promoter element around -30 of transcription start
IbIAA16	Core promoter element	TATAAA	1464	1470	core promoter element around -30 of transcription start
IbIAA16	Core promoter element	TATAA	1465	1470	core promoter element around -30 of transcription start
IbIAA16	Core promoter element	TATA	1466	1470	core promoter element around -30 of transcription start
IbIAA16	Core promoter element	TACAAAA	1503	1510	core promoter element around -30 of transcription start
IbIAA16	Core promoter element	TATACA	1555	1561	core promoter element around -30 of transcription start
IbIAA16	Core promoter element	TATA	1557	1561	core promoter element around -30 of transcription start
IbIAA16	Core promoter element	TATAAATA	1585	1593	core promoter element around -30 of transcription start
IbIAA16	Core promoter element	TATAAAT	1586	1593	core promoter element around -30 of transcription start
IbIAA16	Core promoter element	TATAAA	1587	1593	core promoter element around -30 of transcription start
IbIAA16	Core promoter element	TATAA	1588	1593	core promoter element around -30 of transcription start
IbIAA16	Core promoter element	TATA	1589	1593	core promoter element around -30 of transcription start
IbIAA16	Core promoter element	TATA	1635	1639	core promoter element around -30 of transcription start
IbIAA16	Core promoter element	TATA	1655	1659	core promoter element around -30 of transcription start
IbIAA16	Core promoter element	TATAAGAA	1711	1719	core promoter element around -30 of transcription start
IbIAA16	Core promoter element	TATAA	1714	1719	core promoter element around -30 of transcription start
IbIAA16	Core promoter element	TATA	1715	1719	core promoter element around -30 of transcription start
IbIAA16	Core promoter element	TATA	1788	1792	core promoter element around -30 of transcription start
IbIAA16	Core promoter element	TATAA	1824	1829	core promoter element around -30 of transcription start
IbIAA16	Core promoter element	TATA	1825	1829	core promoter element around -30 of transcription start
IbIAA16	Core promoter element	TATAA	1890	1895	core promoter element around -30 of transcription start
IbIAA16	Core promoter element	TATA	1891	1895	core promoter element around -30 of transcription start
IbIAA16	Core promoter element	TATA	1922	1926	core promoter element around -30 of transcription start
IbIAA16	Core promoter element	ATATAT	1948	1954	core promoter element around -30 of transcription start
IbIAA16	Core promoter element	TATATA	1949	1955	core promoter element around -30 of transcription start
IbIAA16	Core promoter element	ATATAT	1950	1956	core promoter element around -30 of transcription start
IbIAA16	Core promoter element	TATA	1951	1955	core promoter element around -30 of transcription start
IbIAA16	Core promoter element	CAAAT	313	318	common cis-acting element in promoter and enhancer regions
IbIAA16	Core promoter element	CAAAT	448	453	common cis-acting element in promoter and enhancer regions
IbIAA16	Core promoter element	CAAT	480	484
IbIAA16	Core promoter element	CAAT	572	576
IbIAA16	Core promoter element	CAAT	751	755
IbIAA16	Core promoter element	CAAAT	948	953	common cis-acting element in promoter and enhancer regions
IbIAA16	Core promoter element	CAAT	1082	1086
IbIAA16	Core promoter element	CAAT	1299	1303
IbIAA16	Core promoter element	CAAAT	1311	1316	common cis-acting element in promoter and enhancer regions
IbIAA16	Core promoter element	CAAT	1368	1372
IbIAA16	Core promoter element	CAAT	1378	1382
IbIAA16	Core promoter element	CAAT	1518	1522
IbIAA16	Core promoter element	CAAAT	1593	1598	common cis-acting element in promoter and enhancer regions
IbIAA16	Core promoter element	CAAAT	1668	1673	common cis-acting element in promoter and enhancer regions
IbIAA16	Core promoter element	CCAAT	1683	1688	common cis-acting element in promoter and enhancer regions
IbIAA16	Core promoter element	CAAAT	1852	1857	common cis-acting element in promoter and enhancer regions
IbIAA16	Core promoter element	CAAAT	1865	1870	common cis-acting element in promoter and enhancer regions
IbIAA16	STRE	AGGGG	435	440
IbIAA16	short_function	motif_sequence	120	124	short_function
IbIAA16	short_function	motif_sequence	139	143	short_function
IbIAA16	short_function	motif_sequence	150	154	short_function
IbIAA16	short_function	motif_sequence	155	159	short_function
IbIAA16	short_function	motif_sequence	421	425	short_function
IbIAA16	short_function	motif_sequence	940	944	short_function
IbIAA16	short_function	motif_sequence	1278	1282	short_function
IbIAA16	short_function	motif_sequence	1926	1930	short_function
IbIAA16	Unnamed__1	CGTGG	243	248
IbIAA16	WUN-motif	AAATTTCTT	1236	1245
IbIAA16	WUN-motif	CAATTACAT	1294	1303
IbIAA17	Light Responsive	CACGTG	78	84	cis-acting regulatory element involved in Light Responsiveness
IbIAA17	Light Responsive	CACGTT	245	251	cis-acting regulatory element involved in Light Responsiveness
IbIAA17	Light Responsive	CACGTG	643	649	cis-acting regulatory element involved in Light Responsiveness
IbIAA17	Light Responsive	GGGCGG	186	192	Light Responsive element
IbIAA17	Light Responsive	CACGTG	78	84	cis-acting regulatory element involved in Light Responsiveness
IbIAA17	Light Responsive	TAACACGTAG	640	649	cis-acting regulatory element involved in Light Responsiveness
IbIAA17	Light Responsive	CACGTG	643	649	cis-acting regulatory element involved in Light Responsiveness
IbIAA17	Light Responsive	AATCTAATCC	776	785	part of a conserved DNA module involved in Light Responsiveness
IbIAA17	Light Responsive	ATTAAT	27	33	part of a conserved DNA module involved in Light Responsiveness
IbIAA17	Light Responsive	ATTAAT	151	157	part of a conserved DNA module involved in Light Responsiveness
IbIAA17	Light Responsive	ATTAAT	414	420	part of a conserved DNA module involved in Light Responsiveness
IbIAA17	Unnamed__4	CTCC	106	110
IbIAA17	TCA	TCATCTTCAT	1040	1049
IbIAA17	WUN-motif	TAATTACTC	100	109
IbIAA17	WUN-motif	AAATTTCTT	1509	1518
IbIAA17	MYB-like sequence	TAACCA	1668	1674
IbIAA17	STRE	AGGGG	135	140
IbIAA17	TC-rich repeats	ATTCTCTAAC	118	127	cis-acting element involved in defense and stress responsiveness
IbIAA17	short_function	motif_sequence	700	704	short_function
IbIAA17	short_function	motif_sequence	907	911	short_function
IbIAA17	short_function	motif_sequence	961	965	short_function
IbIAA17	short_function	motif_sequence	1251	1255	short_function
IbIAA17	short_function	motif_sequence	1419	1423	short_function
IbIAA17	short_function	motif_sequence	1440	1444	short_function
IbIAA17	MYC	CAATTG	2	8
IbIAA17	MYC	CAATTG	705	711
IbIAA17	MYC	CATTTG	830	836
IbIAA17	MYC	CATGTG	1794	1800
IbIAA17	MYC	CATTTG	1867	1873
IbIAA17	ABRE4	CACGTA	1774	1780
IbIAA17	CAT-box	GCCACT	999	1005	cis-acting regulatory element related to meristem expression
IbIAA17	Unnamed__1	CGTGG	80	85
IbIAA17	Unnamed__1	CGTGG	645	650
IbIAA17	Unnamed__1	CGTGG	1803	1808
IbIAA17	Core promoter element	TATA	212	216	core promoter element around -30 of transcription start
IbIAA17	Core promoter element	TATA	251	255	core promoter element around -30 of transcription start
IbIAA17	Core promoter element	ATATAA	264	270	core promoter element around -30 of transcription start
IbIAA17	Core promoter element	TATA	265	269	core promoter element around -30 of transcription start
IbIAA17	Core promoter element	TATA	326	330	core promoter element around -30 of transcription start
IbIAA17	Core promoter element	TATA	370	374	core promoter element around -30 of transcription start
IbIAA17	Core promoter element	TATA	446	450	core promoter element around -30 of transcription start
IbIAA17	Core promoter element	TATA	634	638	core promoter element around -30 of transcription start
IbIAA17	Core promoter element	ATATAA	1448	1454	core promoter element around -30 of transcription start
IbIAA17	Core promoter element	ATATAA	1526	1532	core promoter element around -30 of transcription start
IbIAA17	LTR	CCGAAA	1348	1354	cis-acting element involved in low-temperature responsiveness
IbIAA17	MYB	TAACCA	1668	1674
IbIAA17	Core promoter element	CAAT	2	6
IbIAA17	Core promoter element	CAAAT	24	29	common cis-acting element in promoter and enhancer regions
IbIAA17	Core promoter element	CAAT	97	101
IbIAA17	Core promoter element	CAAT	231	235
IbIAA17	Core promoter element	CAAAT	281	286	common cis-acting element in promoter and enhancer regions
IbIAA17	Core promoter element	CAAT	302	306
IbIAA17	Core promoter element	CCAAT	553	558	common cis-acting element in promoter and enhancer regions
IbIAA17	Core promoter element	CAAT	554	558
IbIAA17	Core promoter element	CAAT	705	709
IbIAA17	Core promoter element	CAAT	752	756
IbIAA17	Core promoter element	CAAT	850	854
IbIAA17	Core promoter element	CAAT	903	907
IbIAA17	Core promoter element	CAAT	966	970
IbIAA17	Core promoter element	CAAT	1188	1192
IbIAA17	Core promoter element	CAAT	1220	1224
IbIAA17	Core promoter element	CAAT	1256	1260
IbIAA17	Core promoter element	CCAAT	1264	1269	common cis-acting element in promoter and enhancer regions
IbIAA17	Core promoter element	CAAT	1265	1269
IbIAA17	Core promoter element	CAAAT	1323	1328	common cis-acting element in promoter and enhancer regions
IbIAA17	Core promoter element	CCAAT	1389	1394	common cis-acting element in promoter and enhancer regions
IbIAA17	Core promoter element	CAAT	1390	1394
IbIAA17	Core promoter element	TGCAAATCT	1422	1431	common cis-acting element in promoter and enhancer regions
IbIAA17	Core promoter element	CAAAT	1424	1429	common cis-acting element in promoter and enhancer regions
IbIAA17	Core promoter element	CAAAT	1445	1450	common cis-acting element in promoter and enhancer regions
IbIAA17	Core promoter element	CAAT	1469	1473
IbIAA17	Core promoter element	CAAAT	1508	1513	common cis-acting element in promoter and enhancer regions
IbIAA17	Core promoter element	CAAT	1841	1845
IbIAA17	TCA-element	CCATCTTTTT	610	619	cis-acting element involved in salicylic acid responsiveness
IbIAA17	TCA-element	CCATCTTTTT	911	920	cis-acting element involved in salicylic acid responsiveness
IbIAA17	W box	TTGACC	1759	1765
IbIAA18	Light Responsive	ATAGATAA	1792	1800	part of a Light Responsive element
IbIAA18	Light Responsive	AACCTAA	1516	1523	MYB binding site involved in Light Responsiveness
IbIAA18	Light Responsive	ATTAAT	1511	1517	part of a conserved DNA module involved in Light Responsiveness
IbIAA18	Light Responsive	TAAACGTG	1359	1367	cis-acting regulatory element involved in Light Responsiveness
IbIAA18	Light Responsive	TACGTG	1980	1986	cis-acting regulatory element involved in Light Responsiveness
IbIAA18	AT-rich sequence	TAAAATACT	1128	1137	element for maximal elicitor-mediated activation (2copies)
IbIAA18	ABRE3a	TACGTG	1980	1986
IbIAA18	dOCT	CACGGATC	540	548
IbIAA18	TATA	TATAAAAT	1688	1696
IbIAA18	Core promoter element	TATATAAA	915	923
IbIAA18	Core promoter element	TATATA	1484	1490
IbIAA18	Core promoter element	TATATA	1726	1732
IbIAA18	Core promoter element	TATATA	1728	1734
IbIAA18	Core promoter element	TATATA	1730	1736
IbIAA18	Core promoter element	TATATA	1737	1743
IbIAA18	Core promoter element	TATATA	1739	1745
IbIAA18	MYB-like sequence	TAACCA	1527	1533
IbIAA18	MYB	CAACCA	1182	1188
IbIAA18	MYB	TAACCA	1527	1533
IbIAA18	MYB	CAACCA	1891	1897
IbIAA18	GC-motif	CCCCCG	895	901	enhancer-like element involved in anoxic specific inducibility
IbIAA18	WUN-motif	AAATTACTA	689	698
IbIAA18	WUN-motif	AAATTACT	690	698
IbIAA18	Unnamed__1	CGTGG	515	520
IbIAA18	MYC	CATGTG	190	196
IbIAA18	MYC	CATTTG	1393	1399
IbIAA18	MYC	CAATTG	1898	1904
IbIAA18	short_function	motif_sequence	112	116	short_function
IbIAA18	short_function	motif_sequence	229	233	short_function
IbIAA18	short_function	motif_sequence	282	286	short_function
IbIAA18	short_function	motif_sequence	452	456	short_function
IbIAA18	short_function	motif_sequence	459	463	short_function
IbIAA18	short_function	motif_sequence	505	509	short_function
IbIAA18	short_function	motif_sequence	742	746	short_function
IbIAA18	short_function	motif_sequence	778	782	short_function
IbIAA18	short_function	motif_sequence	1453	1457	short_function
IbIAA18	Unnamed__2	CCCCGG	894	900
IbIAA18	Unnamed__4	CTCC	260	264
IbIAA18	Unnamed__4	CTCC	421	425
IbIAA18	Unnamed__4	CTCC	472	476
IbIAA18	Unnamed__4	CTCC	475	479
IbIAA18	Unnamed__4	CTCC	505	509
IbIAA18	Unnamed__4	CTCC	1311	1315
IbIAA18	Unnamed__4	CTCC	1863	1867
IbIAA18	Unnamed__4	CTCC	1887	1891
IbIAA18	Core promoter element	TATAA	179	184	core promoter element around -30 of transcription start
IbIAA18	Core promoter element	TATAA	849	854	core promoter element around -30 of transcription start
IbIAA18	Core promoter element	TATAAAA	914	921	core promoter element around -30 of transcription start
IbIAA18	Core promoter element	TATAAA	915	921	core promoter element around -30 of transcription start
IbIAA18	Core promoter element	TATATAA	916	923	core promoter element around -30 of transcription start
IbIAA18	Core promoter element	TATAAA	930	936	core promoter element around -30 of transcription start
IbIAA18	Core promoter element	TATAA	931	936	core promoter element around -30 of transcription start
IbIAA18	Core promoter element	TATAA	1176	1181	core promoter element around -30 of transcription start
IbIAA18	Core promoter element	TATA	1177	1181	core promoter element around -30 of transcription start
IbIAA18	Core promoter element	TATA	1242	1246	core promoter element around -30 of transcription start
IbIAA18	Core promoter element	TATTTAAA	1363	1371	core promoter element around -30 of transcription start
IbIAA18	Core promoter element	TATA	1372	1376	core promoter element around -30 of transcription start
IbIAA18	Core promoter element	TATAA	1400	1405	core promoter element around -30 of transcription start
IbIAA18	Core promoter element	TATA	1401	1405	core promoter element around -30 of transcription start
IbIAA18	Core promoter element	ATATAT	1462	1468	core promoter element around -30 of transcription start
IbIAA18	Core promoter element	TATA	1463	1467	core promoter element around -30 of transcription start
IbIAA18	Core promoter element	ATATAT	1483	1489	core promoter element around -30 of transcription start
IbIAA18	Core promoter element	TATATA	1484	1490	core promoter element around -30 of transcription start
IbIAA18	Core promoter element	ATATAT	1485	1491	core promoter element around -30 of transcription start
IbIAA18	Core promoter element	TATA	1486	1490	core promoter element around -30 of transcription start
IbIAA18	Core promoter element	TATAAAA	1535	1542	core promoter element around -30 of transcription start
IbIAA18	Core promoter element	TATAAA	1536	1542	core promoter element around -30 of transcription start
IbIAA18	Core promoter element	TATAA	1537	1542	core promoter element around -30 of transcription start
IbIAA18	Core promoter element	TATA	1538	1542	core promoter element around -30 of transcription start
IbIAA18	Core promoter element	TATA	1628	1632	core promoter element around -30 of transcription start
IbIAA18	Core promoter element	TATAAAT	1662	1669	core promoter element around -30 of transcription start
IbIAA18	Core promoter element	TATAAA	1663	1669	core promoter element around -30 of transcription start
IbIAA18	Core promoter element	TATAA	1664	1669	core promoter element around -30 of transcription start
IbIAA18	Core promoter element	TATA	1665	1669	core promoter element around -30 of transcription start
IbIAA18	Core promoter element	TATA	1684	1688	core promoter element around -30 of transcription start
IbIAA18	Core promoter element	TATAAAA	1689	1696	core promoter element around -30 of transcription start
IbIAA18	Core promoter element	TATAAA	1690	1696	core promoter element around -30 of transcription start
IbIAA18	Core promoter element	TATAA	1691	1696	core promoter element around -30 of transcription start
IbIAA18	Core promoter element	TATA	1692	1696	core promoter element around -30 of transcription start
IbIAA18	Core promoter element	TATATA	1726	1732	core promoter element around -30 of transcription start
IbIAA18	Core promoter element	ATATAT	1727	1733	core promoter element around -30 of transcription start
IbIAA18	Core promoter element	TATATA	1728	1734	core promoter element around -30 of transcription start
IbIAA18	Core promoter element	ATATAT	1729	1735	core promoter element around -30 of transcription start
IbIAA18	Core promoter element	TATATA	1730	1736	core promoter element around -30 of transcription start
IbIAA18	Core promoter element	TATA	1732	1736	core promoter element around -30 of transcription start
IbIAA18	Core promoter element	TATATA	1737	1743	core promoter element around -30 of transcription start
IbIAA18	Core promoter element	ATATAT	1738	1744	core promoter element around -30 of transcription start
IbIAA18	Core promoter element	TATATA	1739	1745	core promoter element around -30 of transcription start
IbIAA18	Core promoter element	TATA	1741	1745	core promoter element around -30 of transcription start
IbIAA18	Core promoter element	TATTTAAA	1759	1767	core promoter element around -30 of transcription start
IbIAA18	Core promoter element	TATTTAAA	1781	1789	core promoter element around -30 of transcription start
IbIAA18	Core promoter element	TATA	1797	1801	core promoter element around -30 of transcription start
IbIAA18	Core promoter element	CCAAT	108	113	common cis-acting element in promoter and enhancer regions
IbIAA18	Core promoter element	CAAT	359	363
IbIAA18	Core promoter element	CAAT	394	398
IbIAA18	Core promoter element	CAAT	449	453
IbIAA18	Core promoter element	CCAAT	502	507	common cis-acting element in promoter and enhancer regions
IbIAA18	Core promoter element	CAAAT	531	536	common cis-acting element in promoter and enhancer regions
IbIAA18	Core promoter element	CAAAT	738	743	common cis-acting element in promoter and enhancer regions
IbIAA18	Core promoter element	CAAAT	749	754	common cis-acting element in promoter and enhancer regions
IbIAA18	Core promoter element	CAAT	881	885
IbIAA18	Core promoter element	CAAAT	949	954	common cis-acting element in promoter and enhancer regions
IbIAA18	Core promoter element	CAAT	981	985
IbIAA18	Core promoter element	CAAAT	994	999	common cis-acting element in promoter and enhancer regions
IbIAA18	Core promoter element	CAAT	1003	1007
IbIAA18	Core promoter element	CAAAT	1030	1035	common cis-acting element in promoter and enhancer regions
IbIAA18	Core promoter element	CAAT	1101	1105
IbIAA18	Core promoter element	CCAAT	1180	1185	common cis-acting element in promoter and enhancer regions
IbIAA18	Core promoter element	CAAT	1237	1241
IbIAA18	Core promoter element	CAAAT	1291	1296	common cis-acting element in promoter and enhancer regions
IbIAA18	Core promoter element	CAAT	1416	1420
IbIAA18	Core promoter element	CAAT	1438	1442
IbIAA18	Core promoter element	CAAAT	1524	1529	common cis-acting element in promoter and enhancer regions
IbIAA18	Core promoter element	CAAT	1541	1545
IbIAA18	Core promoter element	CAAT	1546	1550
IbIAA18	Core promoter element	CAAT	1827	1831
IbIAA18	Core promoter element	CAAT	1900	1904
IbIAA19	Light Responsive	TCTTAC	262	268	part of a Light Responsive element
IbIAA19	Light Responsive	GGGCGG	601	607	Light Responsive element
IbIAA19	Light Responsive	AACCTAA	855	862	MYB binding site involved in Light Responsiveness
IbIAA19	Light Responsive	AATCTAATCC	236	245	part of a conserved DNA module involved in Light Responsiveness
IbIAA19	Light Responsive	ATTAAT	966	972	part of a conserved DNA module involved in Light Responsiveness
IbIAA19	AT-rich element	ATAGAAATCAA	473	483	binding site of AT-rich DNA binding protein (ATBP-1)
IbIAA19	Myb-binding site	CAACAG	945	951
IbIAA19	Unnamed__4	CTCC	220	224
IbIAA19	Unnamed__4	CTCC	242	246
IbIAA19	Unnamed__4	CTCC	1536	1540
IbIAA19	Unnamed__4	CTCC	1560	1564
IbIAA19	Unnamed__4	CTCC	1656	1660
IbIAA19	Unnamed__4	CTCC	1861	1865
IbIAA19	Unnamed__4	CTCC	1918	1922
IbIAA19	WUN-motif	TAATTACTC	1650	1659
IbIAA19	ARE	AAACCA	1990	1996	cis-acting regulatory element essential for the anaerobic induction
IbIAA19	WRE3	CCACCT	696	702
IbIAA19	MYB-like sequence	TAACCA	214	220
IbIAA19	TC-rich repeats	ATTCTCTAAC	1302	1311	cis-acting element involved in defense and stress responsiveness
IbIAA19	as-1	TGACG	677	682
IbIAA19	as-1	TGACG	1371	1376
IbIAA19	short_function	motif_sequence	237	241	short_function
IbIAA19	short_function	motif_sequence	258	262	short_function
IbIAA19	short_function	motif_sequence	559	563	short_function
IbIAA19	short_function	motif_sequence	829	833	short_function
IbIAA19	short_function	motif_sequence	1030	1034	short_function
IbIAA19	short_function	motif_sequence	1144	1148	short_function
IbIAA19	short_function	motif_sequence	1238	1242	short_function
IbIAA19	short_function	motif_sequence	1336	1340	short_function
IbIAA19	short_function	motif_sequence	1630	1634	short_function
IbIAA19	MYC	CAATTG	400	406
IbIAA19	MYC	CATGTG	449	455
IbIAA19	MYC	CATTTG	1587	1593
IbIAA19	ABRE4	CACGTA	415	421
IbIAA19	Unnamed__2	AACCTAACCT	855	864
IbIAA19	MYB	TAACCA	214	220
IbIAA19	MYB	CAACAG	945	951
IbIAA19	Core promoter element	TATATA	347	353
IbIAA19	Core promoter element	TATATA	936	942
IbIAA19	Core promoter element	ATATAA	39	45	core promoter element around -30 of transcription start
IbIAA19	Core promoter element	TATA	40	44	core promoter element around -30 of transcription start
IbIAA19	Core promoter element	TATA	338	342	core promoter element around -30 of transcription start
IbIAA19	Core promoter element	ATATAT	346	352	core promoter element around -30 of transcription start
IbIAA19	Core promoter element	TATATA	347	353	core promoter element around -30 of transcription start
IbIAA19	Core promoter element	ATATAA	348	354	core promoter element around -30 of transcription start
IbIAA19	Core promoter element	TATA	349	353	core promoter element around -30 of transcription start
IbIAA19	Core promoter element	TATA	850	854	core promoter element around -30 of transcription start
IbIAA19	Core promoter element	ATATAT	935	941	core promoter element around -30 of transcription start
IbIAA19	Core promoter element	TATATA	936	942	core promoter element around -30 of transcription start
IbIAA19	Core promoter element	TATA	938	942	core promoter element around -30 of transcription start
IbIAA19	Core promoter element	ATATAA	961	967	core promoter element around -30 of transcription start
IbIAA19	Core promoter element	TATA	962	966	core promoter element around -30 of transcription start
IbIAA19	Core promoter element	ATATAT	980	986	core promoter element around -30 of transcription start
IbIAA19	Core promoter element	TATA	981	985	core promoter element around -30 of transcription start
IbIAA19	Core promoter element	ATTATA	1202	1208	core promoter element around -30 of transcription start
IbIAA19	Unnamed__1	CGTGG	1266	1271
IbIAA19	W box	TTGACC	273	279
IbIAA19	Core promoter element	CAAT	37	41
IbIAA19	Core promoter element	CAAT	109	113
IbIAA19	Core promoter element	CAAT	167	171
IbIAA19	Core promoter element	CAAT	188	192
IbIAA19	Core promoter element	CAAT	235	239
IbIAA19	Core promoter element	CAAT	400	404
IbIAA19	Core promoter element	CAAT	812	816
IbIAA19	Core promoter element	CAAT	959	963
IbIAA19	Core promoter element	CAAT	1015	1019
IbIAA19	Core promoter element	CAAT	1082	1086
IbIAA19	Core promoter element	CAAT	1152	1156
IbIAA19	Core promoter element	CAAT	1247	1251
IbIAA19	Core promoter element	CAAAT	1299	1304	common cis-acting element in promoter and enhancer regions
IbIAA19	Core promoter element	CAAAT	1323	1328	common cis-acting element in promoter and enhancer regions
IbIAA19	Core promoter element	CAAT	1401	1405
IbIAA19	Core promoter element	CAAT	1410	1414
IbIAA19	Core promoter element	CAAAT	1457	1462	common cis-acting element in promoter and enhancer regions
IbIAA19	Core promoter element	CCAAT	1494	1499	common cis-acting element in promoter and enhancer regions
IbIAA19	Core promoter element	CAAT	1495	1499
IbIAA19	Core promoter element	CAAT	1691	1695
IbIAA19	Core promoter element	CAAT	1955	1959
IbIAA2	Light Responsive	GGGCGG	348	354	Light Responsive element
IbIAA2	Light Responsive	TACGTG	605	611	cis-acting regulatory element involved in Light Responsiveness
IbIAA2	Light Responsive	CACGAC	1538	1544	cis-acting regulatory element involved in Light Responsiveness
IbIAA2	Light Responsive	CACGAC	1599	1605	cis-acting regulatory element involved in Light Responsiveness
IbIAA2	Light Responsive	CAGCGTGTGGC	828	838	part of a Light Responsive element
IbIAA2	MYC	CATTTG	547	553
IbIAA2	MYC	CATTTG	1516	1522
IbIAA2	MYC	CATTTG	1577	1583
IbIAA2	short_function	motif_sequence	191	195	short_function
IbIAA2	short_function	motif_sequence	196	200	short_function
IbIAA2	short_function	motif_sequence	385	389	short_function
IbIAA2	short_function	motif_sequence	807	811	short_function
IbIAA2	short_function	motif_sequence	910	914	short_function
IbIAA2	short_function	motif_sequence	1072	1076	short_function
IbIAA2	short_function	motif_sequence	1339	1343	short_function
IbIAA2	short_function	motif_sequence	1374	1378	short_function
IbIAA2	short_function	motif_sequence	1524	1528	short_function
IbIAA2	short_function	motif_sequence	1755	1759	short_function
IbIAA2	Myb	TAACTG	316	322
IbIAA2	Myb	CAACTG	1992	1998
IbIAA2	STRE	AGGGG	862	867
IbIAA2	MYB recognition site	CCGTTG	378	384
IbIAA2	CAT-box	GCCACT	814	820	cis-acting regulatory element related to meristem expression
IbIAA2	CAT-box	GCCACT	923	929	cis-acting regulatory element related to meristem expression
IbIAA2	MBS	CAACTG	1992	1998	MYB binding site involved in drought-inducibility
IbIAA2	Unnamed__6	taTAAATATct	505	515
IbIAA2	Core promoter element	CAAT	90	94
IbIAA2	Core promoter element	CAAT	252	256
IbIAA2	Core promoter element	CAAT	297	301
IbIAA2	Core promoter element	CAAT	423	427
IbIAA2	Core promoter element	CAAAT	559	564	common cis-acting element in promoter and enhancer regions
IbIAA2	Core promoter element	CCAAT	585	590	common cis-acting element in promoter and enhancer regions
IbIAA2	Core promoter element	CAAAT	598	603	common cis-acting element in promoter and enhancer regions
IbIAA2	Core promoter element	CCAAT	1024	1029	common cis-acting element in promoter and enhancer regions
IbIAA2	Core promoter element	CAAT	1034	1038
IbIAA2	Core promoter element	CAAT	1095	1099
IbIAA2	Core promoter element	CAAT	1111	1115
IbIAA2	Core promoter element	CAAT	1171	1175
IbIAA2	Core promoter element	CAAT	1197	1201
IbIAA2	Core promoter element	CCAAT	1691	1696	common cis-acting element in promoter and enhancer regions
IbIAA2	Core promoter element	CAAT	1699	1703
IbIAA2	Core promoter element	CAAAT	1747	1752	common cis-acting element in promoter and enhancer regions
IbIAA2	Core promoter element	CAAAT	1770	1775	common cis-acting element in promoter and enhancer regions
IbIAA2	Core promoter element	CAAAT	1819	1824	common cis-acting element in promoter and enhancer regions
IbIAA2	Core promoter element	CAAT	1910	1914
IbIAA2	Core promoter element	CAAAT	1965	1970	common cis-acting element in promoter and enhancer regions
IbIAA2	Core promoter element	CCAAT	1979	1984	common cis-acting element in promoter and enhancer regions
IbIAA2	Core promoter element	CAAT	1985	1989
IbIAA2	Core promoter element	TATATAA	503	510	core promoter element around -30 of transcription start
IbIAA2	Core promoter element	taTATAAAtc	508	517	core promoter element around -30 of transcription start
IbIAA2	Core promoter element	TATAAAT	509	516	core promoter element around -30 of transcription start
IbIAA2	Core promoter element	TATAAA	510	516	core promoter element around -30 of transcription start
IbIAA2	Core promoter element	TATATAA	511	518	core promoter element around -30 of transcription start
IbIAA2	Core promoter element	TATAA	518	523	core promoter element around -30 of transcription start
IbIAA2	Core promoter element	TATAA	692	697	core promoter element around -30 of transcription start
IbIAA2	Core promoter element	TATAAAA	712	719	core promoter element around -30 of transcription start
IbIAA2	Core promoter element	TATAAA	713	719	core promoter element around -30 of transcription start
IbIAA2	Core promoter element	TATAA	714	719	core promoter element around -30 of transcription start
IbIAA2	Core promoter element	TATAA	784	789	core promoter element around -30 of transcription start
IbIAA2	Core promoter element	TATAA	790	795	core promoter element around -30 of transcription start
IbIAA2	Core promoter element	TATA	1077	1081	core promoter element around -30 of transcription start
IbIAA2	Core promoter element	TATAA	1082	1087	core promoter element around -30 of transcription start
IbIAA2	Core promoter element	TATA	1083	1087	core promoter element around -30 of transcription start
IbIAA2	Core promoter element	TACAAAA	1428	1435	core promoter element around -30 of transcription start
IbIAA2	Core promoter element	TATA	1465	1469	core promoter element around -30 of transcription start
IbIAA2	Core promoter element	TATAAAT	1663	1670	core promoter element around -30 of transcription start
IbIAA2	Core promoter element	TATAAA	1664	1670	core promoter element around -30 of transcription start
IbIAA2	Core promoter element	TATAA	1665	1670	core promoter element around -30 of transcription start
IbIAA2	Core promoter element	TATA	1666	1670	core promoter element around -30 of transcription start
IbIAA2	Core promoter element	TATA	1922	1926	core promoter element around -30 of transcription start
IbIAA2	as-1	TGACG	1235	1240
IbIAA2	Core promoter element	TATATAAA	510	518
IbIAA2	ABRE3a	TACGTG	605	611
IbIAA2	TCA-element	TCAGAAGAGG	64	73	cis-acting element involved in salicylic acid responsiveness
IbIAA2	DRE core	GCCGAC	276	282
IbIAA2	WRE3	CCACCT	150	156
IbIAA2	MYB	TAACCA	116	122
IbIAA2	MYB	CAACCA	1750	1756
IbIAA2	MYB	CAACCA	1811	1817
IbIAA2	MYB-like sequence	TAACCA	116	122
IbIAA20a	Light Responsive	TCTTAC	1854	1860	part of a Light Responsive element
IbIAA20a	Light Responsive	TCTTAC	1943	1949	part of a Light Responsive element
IbIAA20a	Light Responsive	ATTAAT	1425	1431	part of a conserved DNA module involved in Light Responsiveness
IbIAA20a	Light Responsive	CACGTC	471	477	cis-acting regulatory element involved in Light Responsiveness
IbIAA20a	Light Responsive	GGTTAA	1474	1480	Light Responsive element
IbIAA20a	Light Responsive	CAGCGTGTGGC	1156	1166	part of a Light Responsive element
IbIAA20a	Light Responsive	CACGTT	29	35	cis-acting regulatory element involved in Light Responsiveness
IbIAA20a	Light Responsive	CACGTT	257	263	cis-acting regulatory element involved in Light Responsiveness
IbIAA20a	as-1	TGACG	326	331
IbIAA20a	TGA-element	AACGAC	1911	1917	auxin-responsive element
IbIAA20a	Unnamed__4	CTCC	641	645
IbIAA20a	Unnamed__4	CTCC	1124	1128
IbIAA20a	Unnamed__4	CTCC	1276	1280
IbIAA20a	Core promoter element	TATAAATA	124	132	core promoter element around -30 of transcription start
IbIAA20a	Core promoter element	TATAAAT	125	132	core promoter element around -30 of transcription start
IbIAA20a	Core promoter element	TATAAA	126	132	core promoter element around -30 of transcription start
IbIAA20a	Core promoter element	TATAA	127	132	core promoter element around -30 of transcription start
IbIAA20a	Core promoter element	TATAA	263	268	core promoter element around -30 of transcription start
IbIAA20a	Core promoter element	TATAAGAA	293	301	core promoter element around -30 of transcription start
IbIAA20a	Core promoter element	TATAA	296	301	core promoter element around -30 of transcription start
IbIAA20a	Core promoter element	taTATAAAtc	302	312	core promoter element around -30 of transcription start
IbIAA20a	Core promoter element	TATAAAT	303	310	core promoter element around -30 of transcription start
IbIAA20a	Core promoter element	TATAAA	304	310	core promoter element around -30 of transcription start
IbIAA20a	Core promoter element	TATATAA	305	312	core promoter element around -30 of transcription start
IbIAA20a	Core promoter element	ccTATAAAaa	446	455	core promoter element around -30 of transcription start
IbIAA20a	Core promoter element	taTATAAAtc	455	464	core promoter element around -30 of transcription start
IbIAA20a	Core promoter element	TATAAAT	456	463	core promoter element around -30 of transcription start
IbIAA20a	Core promoter element	TATAAA	457	463	core promoter element around -30 of transcription start
IbIAA20a	Core promoter element	TATAA	458	463	core promoter element around -30 of transcription start
IbIAA20a	Core promoter element	TATAAAT	591	598	core promoter element around -30 of transcription start
IbIAA20a	Core promoter element	TATAAA	592	598	core promoter element around -30 of transcription start
IbIAA20a	Core promoter element	TATAA	593	598	core promoter element around -30 of transcription start
IbIAA20a	Core promoter element	TATACA	687	693	core promoter element around -30 of transcription start
IbIAA20a	Core promoter element	TATAA	791	796	core promoter element around -30 of transcription start
IbIAA20a	Core promoter element	ATATAT	1441	1447	core promoter element around -30 of transcription start
IbIAA20a	Core promoter element	TATA	1442	1446	core promoter element around -30 of transcription start
IbIAA20a	Core promoter element	ATATAT	1529	1535	core promoter element around -30 of transcription start
IbIAA20a	Core promoter element	TATA	1530	1534	core promoter element around -30 of transcription start
IbIAA20a	Core promoter element	TATATA	1808	1814	core promoter element around -30 of transcription start
IbIAA20a	Core promoter element	ATATAT	1809	1815	core promoter element around -30 of transcription start
IbIAA20a	Core promoter element	TATATA	1810	1816	core promoter element around -30 of transcription start
IbIAA20a	Core promoter element	TATA	1812	1816	core promoter element around -30 of transcription start
IbIAA20a	Core promoter element	TATA	1838	1842	core promoter element around -30 of transcription start
IbIAA20a	Core promoter element	CAAAT	70	75	common cis-acting element in promoter and enhancer regions
IbIAA20a	Core promoter element	CCAAT	161	166	common cis-acting element in promoter and enhancer regions
IbIAA20a	Core promoter element	CAAT	167	171
IbIAA20a	Core promoter element	CAAT	319	323
IbIAA20a	Core promoter element	CAAT	405	409
IbIAA20a	Core promoter element	CCAAT	451	456	common cis-acting element in promoter and enhancer regions
IbIAA20a	Core promoter element	CAAT	468	472
IbIAA20a	Core promoter element	CAAAT	501	506	common cis-acting element in promoter and enhancer regions
IbIAA20a	Core promoter element	CAAT	518	522
IbIAA20a	Core promoter element	CAAT	554	558
IbIAA20a	Core promoter element	CAAT	583	587
IbIAA20a	Core promoter element	CAAT	599	603
IbIAA20a	Core promoter element	CAAT	677	681
IbIAA20a	Core promoter element	CAAT	731	735
IbIAA20a	Core promoter element	CCAAT	743	748	common cis-acting element in promoter and enhancer regions
IbIAA20a	Core promoter element	CAAT	875	879
IbIAA20a	Core promoter element	CAAT	997	1001
IbIAA20a	Core promoter element	CAAT	1011	1015
IbIAA20a	Core promoter element	CCAAT	1113	1118	common cis-acting element in promoter and enhancer regions
IbIAA20a	Core promoter element	CAAAT	1134	1139	common cis-acting element in promoter and enhancer regions
IbIAA20a	Core promoter element	CAAAT	1567	1572	common cis-acting element in promoter and enhancer regions
IbIAA20a	Core promoter element	CAAT	1631	1635
IbIAA20a	Core promoter element	CAAAT	1749	1754	common cis-acting element in promoter and enhancer regions
IbIAA20a	Core promoter element	CAAT	1754	1758
IbIAA20a	Core promoter element	CAAAT	1821	1826	common cis-acting element in promoter and enhancer regions
IbIAA20a	Core promoter element	CCAAT	1850	1855	common cis-acting element in promoter and enhancer regions
IbIAA20a	Core promoter element	CAAAT	1866	1871	common cis-acting element in promoter and enhancer regions
IbIAA20a	Unnamed__6	taTAAATATct	121	131
IbIAA20a	W box	TTGACC	1084	1090
IbIAA20a	STRE	AGGGG	1384	1389
IbIAA20a	short_function	motif_sequence	88	92	short_function
IbIAA20a	short_function	motif_sequence	673	677	short_function
IbIAA20a	short_function	motif_sequence	1130	1134	short_function
IbIAA20a	short_function	motif_sequence	1303	1307	short_function
IbIAA20a	short_function	motif_sequence	1706	1710	short_function
IbIAA20a	short_function	motif_sequence	1800	1804	short_function
IbIAA20a	Unnamed__1	CGTGG	7	12
IbIAA20a	Unnamed__1	GAATTTAATTAA	344	355	60K protein binding site
IbIAA20a	Light Responsive	AGAAACTT	849	857	part of a module for light response
IbIAA20a	MYB-like sequence	TAACCA	1025	1031
IbIAA20a	MYB-like sequence	TAACCA	1108	1114
IbIAA20a	MYB-like sequence	TAACCA	1928	1934
IbIAA20a	MYB	TAACCA	1025	1031
IbIAA20a	MYB	TAACCA	1108	1114
IbIAA20a	MYB	TAACCA	1928	1934
IbIAA20a	LTR	CCGAAA	1980	1986	cis-acting element involved in low-temperature responsiveness
IbIAA20a	GC-motif	CCCCCG	1983	1989	enhancer-like element involved in anoxic specific inducibility
IbIAA20a	TC-rich repeats	GTTTTCTTAC	22	31	cis-acting element involved in defense and stress responsiveness
IbIAA20a	TC-rich repeats	GTTTTCTTAC	1943	1952	cis-acting element involved in defense and stress responsiveness
IbIAA20a	ARE	AAACCA	33	39	cis-acting regulatory element essential for the anaerobic induction
IbIAA20a	Core promoter element	TATATAAA	304	312
IbIAA20a	Core promoter element	TATATA	1808	1814
IbIAA20a	Core promoter element	TATATA	1810	1816
IbIAA20a	CTAG-motif	ACTAGCAGAA	1534	1543
IbIAA20b	Light Responsive	CACGTT	1739	1745	cis-acting regulatory element involved in Light Responsiveness
IbIAA20b	Light Responsive	CACGTT	1967	1973	cis-acting regulatory element involved in Light Responsiveness
IbIAA20b	Light Responsive	TCTTAC	76	82	part of a Light Responsive element
IbIAA20b	Light Responsive	TCTTAC	175	181	part of a Light Responsive element
IbIAA20b	Light Responsive	ATTAAT	594	600	part of a conserved DNA module involved in Light Responsiveness
IbIAA20b	Light Responsive	GGTTAA	545	551	Light Responsive element
IbIAA20b	as-1	TGACG	1671	1676
IbIAA20b	TC-rich repeats	GTTTTCTTAC	72	81	cis-acting element involved in defense and stress responsiveness
IbIAA20b	TC-rich repeats	GTTTTCTTAC	1970	1979	cis-acting element involved in defense and stress responsiveness
IbIAA20b	MYB-like sequence	TAACCA	91	97
IbIAA20b	MYB-like sequence	TAACCA	977	983
IbIAA20b	STRE	AGGGG	637	642
IbIAA20b	ARE	AAACCA	1963	1969	cis-acting regulatory element essential for the anaerobic induction
IbIAA20b	Unnamed__4	CTCC	657	661
IbIAA20b	Unnamed__4	CTCC	742	746
IbIAA20b	Unnamed__4	CTCC	880	884
IbIAA20b	Unnamed__4	CTCC	1357	1361
IbIAA20b	Unnamed__6	taTAAATATct	1870	1880
IbIAA20b	TATC-box	TATCCCA	675	682	cis-acting element involved in gibberellin-responsiveness
IbIAA20b	TGA-element	AACGAC	108	114	auxin-responsive element
IbIAA20b	Core promoter element	CAAT	164	168
IbIAA20b	Core promoter element	CCAAT	180	185	common cis-acting element in promoter and enhancer regions
IbIAA20b	Core promoter element	CAAT	181	185
IbIAA20b	Core promoter element	CAAAT	209	214	common cis-acting element in promoter and enhancer regions
IbIAA20b	Core promoter element	CAAT	277	281
IbIAA20b	Core promoter element	CAAAT	281	286	common cis-acting element in promoter and enhancer regions
IbIAA20b	Core promoter element	CAAT	392	396
IbIAA20b	Core promoter element	CAAAT	453	458	common cis-acting element in promoter and enhancer regions
IbIAA20b	Core promoter element	CAAAT	826	831	common cis-acting element in promoter and enhancer regions
IbIAA20b	Core promoter element	CAAAT	868	873	common cis-acting element in promoter and enhancer regions
IbIAA20b	Core promoter element	CAAAT	930	935	common cis-acting element in promoter and enhancer regions
IbIAA20b	Core promoter element	CAAT	993	997
IbIAA20b	Core promoter element	CAAT	1007	1011
IbIAA20b	Core promoter element	CAAT	1127	1131
IbIAA20b	Core promoter element	CAAT	1203	1207
IbIAA20b	Core promoter element	CAAT	1267	1271
IbIAA20b	Core promoter element	CAAT	1321	1325
IbIAA20b	Core promoter element	CAAT	1399	1403
IbIAA20b	Core promoter element	CAAT	1415	1419
IbIAA20b	Core promoter element	CAAT	1444	1448
IbIAA20b	Core promoter element	CAAAT	1496	1501	common cis-acting element in promoter and enhancer regions
IbIAA20b	Core promoter element	CAAT	1529	1533
IbIAA20b	Core promoter element	CCAAT	1547	1552	common cis-acting element in promoter and enhancer regions
IbIAA20b	Core promoter element	CAAT	1548	1552
IbIAA20b	Core promoter element	CAAT	1593	1597
IbIAA20b	Core promoter element	CAAT	1679	1683
IbIAA20b	Core promoter element	CAAT	1831	1835
IbIAA20b	Core promoter element	CCAAT	1836	1841	common cis-acting element in promoter and enhancer regions
IbIAA20b	Core promoter element	CAAT	1837	1841
IbIAA20b	Core promoter element	CAAAT	1855	1860	common cis-acting element in promoter and enhancer regions
IbIAA20b	Core promoter element	CAAAT	1927	1932	common cis-acting element in promoter and enhancer regions
IbIAA20b	W box	TTGACC	920	926
IbIAA20b	W box	TTGACC	1024	1030
IbIAA20b	Unnamed__1	CGTGG	745	750
IbIAA20b	Unnamed__1	GAATTTAATTAA	1497	1508	60K protein binding site
IbIAA20b	Unnamed__1	GAATTTAATTAA	1646	1657	60K protein binding site
IbIAA20b	Unnamed__1	CGTGG	1990	1995
IbIAA20b	Core promoter element	TATA	193	197	core promoter element around -30 of transcription start
IbIAA20b	Core promoter element	TATATA	219	225	core promoter element around -30 of transcription start
IbIAA20b	Core promoter element	ATATAT	220	226	core promoter element around -30 of transcription start
IbIAA20b	Core promoter element	TATATA	221	227	core promoter element around -30 of transcription start
IbIAA20b	Core promoter element	TATA	223	227	core promoter element around -30 of transcription start
IbIAA20b	Core promoter element	ATATAT	490	496	core promoter element around -30 of transcription start
IbIAA20b	Core promoter element	TATA	491	495	core promoter element around -30 of transcription start
IbIAA20b	Core promoter element	ATATAT	578	584	core promoter element around -30 of transcription start
IbIAA20b	Core promoter element	TATA	579	583	core promoter element around -30 of transcription start
IbIAA20b	Core promoter element	ATATAA	1205	1211	core promoter element around -30 of transcription start
IbIAA20b	Core promoter element	taTATAAAtc	1538	1547	core promoter element around -30 of transcription start
IbIAA20b	Core promoter element	ATATAA	1539	1545	core promoter element around -30 of transcription start
IbIAA20b	Core promoter element	ccTATAAAaa	1547	1556	core promoter element around -30 of transcription start
IbIAA20b	Core promoter element	ATATAA	1691	1697	core promoter element around -30 of transcription start
IbIAA20b	Core promoter element	ATATAA	1700	1706	core promoter element around -30 of transcription start
IbIAA20b	MYB	TAACCA	91	97
IbIAA20b	MYB	TAACCA	977	983
IbIAA20b	Core promoter element	TATATA	219	225
IbIAA20b	Core promoter element	TATATA	221	227
IbIAA20b	CTAG-motif	ACTAGCAGAA	481	490
IbIAA20b	MYC	CATGTG	328	334
IbIAA20b	short_function	motif_sequence	229	233	short_function
IbIAA20b	short_function	motif_sequence	322	326	short_function
IbIAA20b	short_function	motif_sequence	713	717	short_function
IbIAA20b	short_function	motif_sequence	1323	1327	short_function
IbIAA20b	short_function	motif_sequence	1908	1912	short_function
IbIAA20c	Light Responsive	CACGTC	1520	1526	cis-acting regulatory element involved in Light Responsiveness
IbIAA20c	Light Responsive	ATTAAT	356	362	part of a conserved DNA module involved in Light Responsiveness
IbIAA20c	Light Responsive	TCTTAC	681	687	part of a Light Responsive element
IbIAA20c	Light Responsive	TCTTAC	770	776	part of a Light Responsive element
IbIAA20c	Light Responsive	CACGTT	1734	1740	cis-acting regulatory element involved in Light Responsiveness
IbIAA20c	Light Responsive	CACGTT	1963	1969	cis-acting regulatory element involved in Light Responsiveness
IbIAA20c	GCN4_motif	TGAGTCA	361	368	cis-regulatory element involved in endosperm expression
IbIAA20c	Light Responsive	AGAAACTT	1123	1131	part of a module for light response
IbIAA20c	MYC	CATGTG	909	915
IbIAA20c	circadian	CAAAGATATC	207	216	cis-acting regulatory element involved in circadian control
IbIAA20c	short_function	motif_sequence	824	828	short_function
IbIAA20c	short_function	motif_sequence	903	907	short_function
IbIAA20c	short_function	motif_sequence	1302	1306	short_function
IbIAA20c	short_function	motif_sequence	1904	1908	short_function
IbIAA20c	GC-motif	CCCCCG	641	647	enhancer-like element involved in anoxic specific inducibility
IbIAA20c	TGA-element	AACGAC	713	719	auxin-responsive element
IbIAA20c	Core promoter element	CAAAT	6	11	common cis-acting element in promoter and enhancer regions
IbIAA20c	Core promoter element	CCAAT	370	375	common cis-acting element in promoter and enhancer regions
IbIAA20c	Core promoter element	CAAT	371	375
IbIAA20c	Core promoter element	CAAT	375	379
IbIAA20c	Core promoter element	CAAT	421	425
IbIAA20c	Core promoter element	CAAT	447	451
IbIAA20c	Core promoter element	CCAAT	512	517	common cis-acting element in promoter and enhancer regions
IbIAA20c	Core promoter element	CAAT	513	517
IbIAA20c	Core promoter element	CAAAT	548	553	common cis-acting element in promoter and enhancer regions
IbIAA20c	Core promoter element	CAAT	759	763
IbIAA20c	Core promoter element	CCAAT	775	780	common cis-acting element in promoter and enhancer regions
IbIAA20c	Core promoter element	CAAT	776	780
IbIAA20c	Core promoter element	CAAAT	804	809	common cis-acting element in promoter and enhancer regions
IbIAA20c	Core promoter element	CAAT	989	993
IbIAA20c	Core promoter element	CAAT	1003	1007
IbIAA20c	Core promoter element	CAAAT	1026	1031	common cis-acting element in promoter and enhancer regions
IbIAA20c	Core promoter element	CAAT	1101	1105
IbIAA20c	Core promoter element	CAAT	1233	1237
IbIAA20c	Core promoter element	CAAT	1245	1249
IbIAA20c	Core promoter element	CAAT	1300	1304
IbIAA20c	Core promoter element	CAAT	1383	1387
IbIAA20c	Core promoter element	CAAT	1399	1403
IbIAA20c	Core promoter element	CAAT	1428	1432
IbIAA20c	Core promoter element	CAAT	1475	1479
IbIAA20c	Core promoter element	CAAAT	1491	1496	common cis-acting element in promoter and enhancer regions
IbIAA20c	Core promoter element	CAAT	1525	1529
IbIAA20c	Core promoter element	CCAAT	1541	1546	common cis-acting element in promoter and enhancer regions
IbIAA20c	Core promoter element	CAAT	1542	1546
IbIAA20c	Core promoter element	CAAT	1588	1592
IbIAA20c	Core promoter element	CAAT	1674	1678
IbIAA20c	Core promoter element	CAAT	1827	1831
IbIAA20c	Core promoter element	CCAAT	1832	1837	common cis-acting element in promoter and enhancer regions
IbIAA20c	Core promoter element	CAAT	1833	1837
IbIAA20c	Core promoter element	TATA	39	43	core promoter element around -30 of transcription start
IbIAA20c	Core promoter element	TATA	103	107	core promoter element around -30 of transcription start
IbIAA20c	Core promoter element	TATA	153	157	core promoter element around -30 of transcription start
IbIAA20c	Core promoter element	TATATA	347	353	core promoter element around -30 of transcription start
IbIAA20c	Core promoter element	ATATAA	348	354	core promoter element around -30 of transcription start
IbIAA20c	Core promoter element	TATA	349	353	core promoter element around -30 of transcription start
IbIAA20c	Core promoter element	TAAAGATT	351	359	core promoter element around -30 of transcription start
IbIAA20c	Core promoter element	TATA	427	431	core promoter element around -30 of transcription start
IbIAA20c	Core promoter element	TATA	788	792	core promoter element around -30 of transcription start
IbIAA20c	Core promoter element	TATATA	814	820	core promoter element around -30 of transcription start
IbIAA20c	Core promoter element	ATATAT	815	821	core promoter element around -30 of transcription start
IbIAA20c	Core promoter element	TATATA	816	822	core promoter element around -30 of transcription start
IbIAA20c	Core promoter element	TATA	818	822	core promoter element around -30 of transcription start
IbIAA20c	Core promoter element	taTATAAAtc	1532	1541	core promoter element around -30 of transcription start
IbIAA20c	Core promoter element	ATATAA	1533	1539	core promoter element around -30 of transcription start
IbIAA20c	Core promoter element	ccTATAAAaa	1541	1550	core promoter element around -30 of transcription start
IbIAA20c	Core promoter element	ATATAA	1686	1692	core promoter element around -30 of transcription start
IbIAA20c	Core promoter element	ATATAA	1695	1701	core promoter element around -30 of transcription start
IbIAA20c	Unnamed__1	GAATTTAATTAA	1641	1652	60K protein binding site
IbIAA20c	Unnamed__1	CGTGG	1986	1991
IbIAA20c	MYB	CAACCA	314	320
IbIAA20c	MYB	TAACCA	696	702
IbIAA20c	Core promoter element	TATATA	347	353
IbIAA20c	Core promoter element	TATATA	814	820
IbIAA20c	Core promoter element	TATATA	816	822
IbIAA20c	LTR	CCGAAA	644	650	cis-acting element involved in low-temperature responsiveness
IbIAA20c	ARE	AAACCA	321	327	cis-acting regulatory element essential for the anaerobic induction
IbIAA20c	ARE	AAACCA	1959	1965	cis-acting regulatory element essential for the anaerobic induction
IbIAA20c	WUN-motif	AAATTACT	1501	1509
IbIAA20c	O2-site	GTTGACGTGA	286	295	cis-acting regulatory element involved in zein metabolism regulation
IbIAA20c	Unnamed__4	CTCC	1336	1340
IbIAA20c	Unnamed__6	taTAAATATct	1866	1876
IbIAA20c	TC-rich repeats	GTTTTCTTAC	677	686	cis-acting element involved in defense and stress responsiveness
IbIAA20c	TC-rich repeats	GTTTTCTTAC	1966	1975	cis-acting element involved in defense and stress responsiveness
IbIAA20c	as-1	TGACG	81	86
IbIAA20c	as-1	TGACG	1666	1671
IbIAA20c	MYB-like sequence	TAACCA	696	702
IbIAA21	Light Responsive	CACGTC	920	926	cis-acting regulatory element involved in Light Responsiveness
IbIAA21	Light Responsive	TACGTG	1128	1134	cis-acting regulatory element involved in Light Responsiveness
IbIAA21	Light Responsive	TACGTG	1459	1465	cis-acting regulatory element involved in Light Responsiveness
IbIAA21	Light Responsive	TCTTAC	505	511	part of a Light Responsive element
IbIAA21	Light Responsive	TCTTAC	1801	1807	part of a Light Responsive element
IbIAA21	Light Responsive	ATTAAT	1335	1341	part of a conserved DNA module involved in Light Responsiveness
IbIAA21	Light Responsive	GGTTAA	604	610	Light Responsive element
IbIAA21	Unnamed__4	CTCC	18	22
IbIAA21	Unnamed__4	CTCC	1891	1895
IbIAA21	Unnamed__4	CTCC	1907	1911
IbIAA21	TGA-element	AACGAC	929	935	auxin-responsive element
IbIAA21	TGA-element	AACGAC	1993	1999	auxin-responsive element
IbIAA21	Unnamed__6	taTAAATATct	745	755
IbIAA21	Core promoter element	CAAT	96	100
IbIAA21	Core promoter element	CAAT	330	334
IbIAA21	Core promoter element	CAAT	774	778
IbIAA21	Core promoter element	CAAT	818	822
IbIAA21	Core promoter element	CAAT	839	843
IbIAA21	Core promoter element	CAAT	891	895
IbIAA21	Core promoter element	CCAAT	909	914	common cis-acting element in promoter and enhancer regions
IbIAA21	Core promoter element	CAAAT	1002	1007	common cis-acting element in promoter and enhancer regions
IbIAA21	Core promoter element	CAAT	1051	1055
IbIAA21	Core promoter element	CAAT	1245	1249
IbIAA21	Core promoter element	CAAT	1436	1440
IbIAA21	Core promoter element	CAAAT	1660	1665	common cis-acting element in promoter and enhancer regions
IbIAA21	Core promoter element	CAAAT	1756	1761	common cis-acting element in promoter and enhancer regions
IbIAA21	Core promoter element	CCAAT	1917	1922	common cis-acting element in promoter and enhancer regions
IbIAA21	Core promoter element	CCAAT	1983	1988	common cis-acting element in promoter and enhancer regions
IbIAA21	Core promoter element	TATAA	382	387	core promoter element around -30 of transcription start
IbIAA21	Core promoter element	TATAAAA	590	597	core promoter element around -30 of transcription start
IbIAA21	Core promoter element	TATAAA	591	597	core promoter element around -30 of transcription start
IbIAA21	Core promoter element	TATAA	592	597	core promoter element around -30 of transcription start
IbIAA21	Core promoter element	TATAAAA	625	632	core promoter element around -30 of transcription start
IbIAA21	Core promoter element	TATAAA	626	632	core promoter element around -30 of transcription start
IbIAA21	Core promoter element	TATATAA	627	634	core promoter element around -30 of transcription start
IbIAA21	Core promoter element	TATAAATA	748	756	core promoter element around -30 of transcription start
IbIAA21	Core promoter element	TATAAAT	749	756	core promoter element around -30 of transcription start
IbIAA21	Core promoter element	TATAAA	750	756	core promoter element around -30 of transcription start
IbIAA21	Core promoter element	TATAA	751	756	core promoter element around -30 of transcription start
IbIAA21	Core promoter element	TATAAATA	754	762	core promoter element around -30 of transcription start
IbIAA21	Core promoter element	TATAAAT	755	762	core promoter element around -30 of transcription start
IbIAA21	Core promoter element	TATAAA	756	762	core promoter element around -30 of transcription start
IbIAA21	Core promoter element	TATAA	757	762	core promoter element around -30 of transcription start
IbIAA21	Core promoter element	TATAA	781	786	core promoter element around -30 of transcription start
IbIAA21	Core promoter element	TATAA	809	814	core promoter element around -30 of transcription start
IbIAA21	Core promoter element	TATAA	1060	1065	core promoter element around -30 of transcription start
IbIAA21	Core promoter element	TATA	1061	1065	core promoter element around -30 of transcription start
IbIAA21	Core promoter element	TATA	1098	1102	core promoter element around -30 of transcription start
IbIAA21	Core promoter element	TATTTAAA	1152	1160	core promoter element around -30 of transcription start
IbIAA21	Core promoter element	TATAA	1225	1230	core promoter element around -30 of transcription start
IbIAA21	Core promoter element	TATA	1226	1230	core promoter element around -30 of transcription start
IbIAA21	Core promoter element	TATAA	1318	1323	core promoter element around -30 of transcription start
IbIAA21	Core promoter element	TATA	1319	1323	core promoter element around -30 of transcription start
IbIAA21	Core promoter element	TATAA	1355	1360	core promoter element around -30 of transcription start
IbIAA21	Core promoter element	TATA	1356	1360	core promoter element around -30 of transcription start
IbIAA21	Core promoter element	TATACA	1360	1366	core promoter element around -30 of transcription start
IbIAA21	Core promoter element	TATATA	1362	1368	core promoter element around -30 of transcription start
IbIAA21	Core promoter element	TATA	1364	1368	core promoter element around -30 of transcription start
IbIAA21	Core promoter element	TATAA	1382	1387	core promoter element around -30 of transcription start
IbIAA21	Core promoter element	TATA	1383	1387	core promoter element around -30 of transcription start
IbIAA21	Core promoter element	TATATA	1389	1395	core promoter element around -30 of transcription start
IbIAA21	Core promoter element	TATA	1391	1395	core promoter element around -30 of transcription start
IbIAA21	Core promoter element	TATAA	1408	1413	core promoter element around -30 of transcription start
IbIAA21	Core promoter element	TATA	1409	1413	core promoter element around -30 of transcription start
IbIAA21	Core promoter element	TATACA	1413	1419	core promoter element around -30 of transcription start
IbIAA21	Core promoter element	TATATA	1415	1421	core promoter element around -30 of transcription start
IbIAA21	Core promoter element	TATA	1417	1421	core promoter element around -30 of transcription start
IbIAA21	Core promoter element	TATATA	1449	1455	core promoter element around -30 of transcription start
IbIAA21	Core promoter element	TATA	1451	1455	core promoter element around -30 of transcription start
IbIAA21	Core promoter element	TATA	1463	1467	core promoter element around -30 of transcription start
IbIAA21	Core promoter element	TATATA	1578	1584	core promoter element around -30 of transcription start
IbIAA21	Core promoter element	ATATAT	1579	1585	core promoter element around -30 of transcription start
IbIAA21	Core promoter element	TATA	1580	1584	core promoter element around -30 of transcription start
IbIAA21	Core promoter element	TACAAAA	1609	1616	core promoter element around -30 of transcription start
IbIAA21	STRE	AGGGG	469	474
IbIAA21	short_function	motif_sequence	835	839	short_function
IbIAA21	Unnamed__1	CGTGG	1824	1829
IbIAA21	W box	TTGACC	1701	1707
IbIAA21	WUN-motif	TTATTACAT	1277	1286
IbIAA21	TCA	TCATCTTCAT	77	86
IbIAA21	WRE3	CCACCT	1011	1017
IbIAA21	HD-Zip 3	GTAAT(G/C)ATTAC	1279	1289	protein binding site
IbIAA21	Core promoter element	TATATAAA	626	634
IbIAA21	Core promoter element	TATATA	1362	1368
IbIAA21	Core promoter element	TATATA	1389	1395
IbIAA21	Core promoter element	TATATA	1415	1421
IbIAA21	Core promoter element	TATATA	1449	1455
IbIAA21	Core promoter element	TATATA	1578	1584
IbIAA21	TATA	TATAAAAT	589	597
IbIAA21	ARE	AAACCA	1134	1140	cis-acting regulatory element essential for the anaerobic induction
IbIAA21	ABRE3a	TACGTG	1128	1134
IbIAA21	ABRE3a	TACGTG	1459	1465
IbIAA22	Light Responsive	AGATAAGG	601	609	part of a Light Responsive element
IbIAA22	Light Responsive	ccttatcct	1009	1018	part of a Light Responsive element
IbIAA22	Light Responsive	AACCTAA	492	499	MYB binding site involved in Light Responsiveness
IbIAA22	Light Responsive	GGTTAAT	1425	1432	Light Responsive element
IbIAA22	Light Responsive	GGTTAA	1426	1432	Light Responsive element
IbIAA22	Light Responsive	ATTAAT	1312	1318	part of a conserved DNA module involved in Light Responsiveness
IbIAA22	Light Responsive	ATTAAT	1901	1907	part of a conserved DNA module involved in Light Responsiveness
IbIAA22	Light Responsive	ATTAAT	1944	1950	part of a conserved DNA module involved in Light Responsiveness
IbIAA22	Light Responsive	TACGTG	1551	1557	cis-acting regulatory element involved in Light Responsiveness
IbIAA22	CCGTCC motif	CCGTCC	1742	1748
IbIAA22	ABRE3a	TACGTG	1551	1557
IbIAA22	P-box	CCTTTTG	1086	1093	gibberellin-responsive element
IbIAA22	P-box	CCTTTTG	1110	1117	gibberellin-responsive element
IbIAA22	A-box	CCGTCC	1742	1748	cis-acting regulatory element
IbIAA22	AT-rich element	ATAGAAATCAA	219	229	binding site of AT-rich DNA binding protein (ATBP-1)
IbIAA22	W box	TTGACC	643	649
IbIAA22	STRE	AGGGG	257	262
IbIAA22	STRE	AGGGG	1641	1646
IbIAA22	Unnamed__1	CGTGG	1550	1555
IbIAA22	short_function	motif_sequence	15	19	short_function
IbIAA22	short_function	motif_sequence	300	304	short_function
IbIAA22	short_function	motif_sequence	324	328	short_function
IbIAA22	short_function	motif_sequence	1204	1208	short_function
IbIAA22	short_function	motif_sequence	1250	1254	short_function
IbIAA22	short_function	motif_sequence	1362	1366	short_function
IbIAA22	short_function	motif_sequence	1554	1558	short_function
IbIAA22	short_function	motif_sequence	1697	1701	short_function
IbIAA22	MYC	CATTTG	671	677
IbIAA22	Unnamed__2	AACCTAACCT	489	499
IbIAA22	circadian	CAAAGATATC	1369	1378	cis-acting regulatory element involved in circadian control
IbIAA22	Unnamed__4	CTCC	194	198
IbIAA22	Unnamed__4	CTCC	324	328
IbIAA22	Unnamed__4	CTCC	343	347
IbIAA22	Unnamed__4	CTCC	1204	1208
IbIAA22	Unnamed__4	CTCC	1479	1483
IbIAA22	Core promoter element	TATAA	70	75	core promoter element around -30 of transcription start
IbIAA22	Core promoter element	TATACA	608	614	core promoter element around -30 of transcription start
IbIAA22	Core promoter element	TATAA	1199	1204	core promoter element around -30 of transcription start
IbIAA22	Core promoter element	TATA	1200	1204	core promoter element around -30 of transcription start
IbIAA22	Core promoter element	ATATAT	1370	1376	core promoter element around -30 of transcription start
IbIAA22	Core promoter element	TATA	1371	1375	core promoter element around -30 of transcription start
IbIAA22	Core promoter element	TATA	1458	1462	core promoter element around -30 of transcription start
IbIAA22	Core promoter element	TATAA	1468	1473	core promoter element around -30 of transcription start
IbIAA22	Core promoter element	TATA	1469	1473	core promoter element around -30 of transcription start
IbIAA22	Core promoter element	TATAA	1805	1810	core promoter element around -30 of transcription start
IbIAA22	Core promoter element	TATA	1806	1810	core promoter element around -30 of transcription start
IbIAA22	Core promoter element	ATATAT	1877	1883	core promoter element around -30 of transcription start
IbIAA22	Core promoter element	TATA	1878	1882	core promoter element around -30 of transcription start
IbIAA22	Core promoter element	TATTTAAA	1910	1918	core promoter element around -30 of transcription start
IbIAA22	Core promoter element	CAAT	46	50
IbIAA22	Core promoter element	CAAT	52	56
IbIAA22	Core promoter element	CAAAT	181	186	common cis-acting element in promoter and enhancer regions
IbIAA22	Core promoter element	CAAT	186	190
IbIAA22	Core promoter element	CAAT	459	463
IbIAA22	Core promoter element	CAAAT	679	684	common cis-acting element in promoter and enhancer regions
IbIAA22	Core promoter element	CAAT	756	760
IbIAA22	Core promoter element	CAAAT	782	787	common cis-acting element in promoter and enhancer regions
IbIAA22	Core promoter element	CCAAT	984	989	common cis-acting element in promoter and enhancer regions
IbIAA22	Core promoter element	CCAAT	997	1002	common cis-acting element in promoter and enhancer regions
IbIAA22	Core promoter element	CAAT	1018	1022
IbIAA22	Core promoter element	CAAAT	1238	1243	common cis-acting element in promoter and enhancer regions
IbIAA22	Core promoter element	CAAT	1296	1300
IbIAA22	Core promoter element	CAAAT	1374	1379	common cis-acting element in promoter and enhancer regions
IbIAA22	Core promoter element	CAAAT	1411	1416	common cis-acting element in promoter and enhancer regions
IbIAA22	Core promoter element	CAAT	1446	1450
IbIAA22	Core promoter element	CCAAT	1587	1592	common cis-acting element in promoter and enhancer regions
IbIAA22	Core promoter element	CAAT	1730	1734
IbIAA22	Core promoter element	CCAAT	1739	1744	common cis-acting element in promoter and enhancer regions
IbIAA22	Core promoter element	CAAAT	1846	1851	common cis-acting element in promoter and enhancer regions
IbIAA22	Core promoter element	CAAT	1852	1856
IbIAA22	Core promoter element	CAAT	1894	1898
IbIAA22	Core promoter element	CAAAT	1918	1923	common cis-acting element in promoter and enhancer regions
IbIAA22	Core promoter element	CAAT	1937	1941
IbIAA22	Core promoter element	CAAAT	1959	1964	common cis-acting element in promoter and enhancer regions
IbIAA22	Core promoter element	CAAT	1992	1996
IbIAA22	CCGTCC-box	CCGTCC	1742	1748
IbIAA23	Light Responsive	TCTTAC	1848	1854	part of a Light Responsive element
IbIAA23	Light Responsive	ATTAAT	376	382	part of a conserved DNA module involved in Light Responsiveness
IbIAA23	Light Responsive	ATTAAT	444	450	part of a conserved DNA module involved in Light Responsiveness
IbIAA23	Light Responsive	GGTTAA	1415	1421	Light Responsive element
IbIAA23	Light Responsive	GATAGGA	1747	1754	part of a Light Responsive element
IbIAA23	Myc	TCTCTTA	902	909
IbIAA23	Unnamed__4	CTCC	145	149
IbIAA23	TATA	TATAAAAT	1164	1172
IbIAA23	MYB-like sequence	TAACCA	515	521
IbIAA23	ABRE4	CACGTA	206	212
IbIAA23	MYC	CAATTG	68	74
IbIAA23	MYC	CATGTG	91	97
IbIAA23	MYC	CATTTG	912	918
IbIAA23	MYC	CATGTG	1245	1251
IbIAA23	short_function	motif_sequence	1279	1283	short_function
IbIAA23	short_function	motif_sequence	1979	1983	short_function
IbIAA23	Core promoter element	CAAAT	51	56	common cis-acting element in promoter and enhancer regions
IbIAA23	Core promoter element	CAAT	68	72
IbIAA23	Core promoter element	CAAAT	184	189	common cis-acting element in promoter and enhancer regions
IbIAA23	Core promoter element	CAAAT	300	305	common cis-acting element in promoter and enhancer regions
IbIAA23	Core promoter element	CCAAT	441	446	common cis-acting element in promoter and enhancer regions
IbIAA23	Core promoter element	CAAT	442	446
IbIAA23	Core promoter element	CAAT	497	501
IbIAA23	Core promoter element	CAAT	503	507
IbIAA23	Core promoter element	CCAAT	822	827	common cis-acting element in promoter and enhancer regions
IbIAA23	Core promoter element	CAAT	823	827
IbIAA23	Core promoter element	CAAAT	1263	1268	common cis-acting element in promoter and enhancer regions
IbIAA23	Core promoter element	CAAAT	1351	1356	common cis-acting element in promoter and enhancer regions
IbIAA23	Core promoter element	CAAT	1516	1520
IbIAA23	Core promoter element	CAAAT	1532	1537	common cis-acting element in promoter and enhancer regions
IbIAA23	Core promoter element	CAAT	1597	1601
IbIAA23	Core promoter element	CAAT	1942	1946
IbIAA23	TCA-element	TCAGAAGAGG	1728	1737	cis-acting element involved in salicylic acid responsiveness
IbIAA23	TCA-element	CCATCTTTTT	1786	1795	cis-acting element involved in salicylic acid responsiveness
IbIAA23	CAT-box	GCCACT	1993	1999	cis-acting regulatory element related to meristem expression
IbIAA23	Core promoter element	TATA	31	35	core promoter element around -30 of transcription start
IbIAA23	Core promoter element	TATA	180	184	core promoter element around -30 of transcription start
IbIAA23	Core promoter element	TACAAAA	188	195	core promoter element around -30 of transcription start
IbIAA23	Core promoter element	TATA	226	230	core promoter element around -30 of transcription start
IbIAA23	Core promoter element	TATA	355	359	core promoter element around -30 of transcription start
IbIAA23	Core promoter element	TATA	513	517	core promoter element around -30 of transcription start
IbIAA23	Core promoter element	ATATAA	583	589	core promoter element around -30 of transcription start
IbIAA23	Core promoter element	TATA	584	588	core promoter element around -30 of transcription start
IbIAA23	Core promoter element	ATTATA	732	738	core promoter element around -30 of transcription start
IbIAA23	Core promoter element	TATA	734	738	core promoter element around -30 of transcription start
IbIAA23	Core promoter element	TATA	831	835	core promoter element around -30 of transcription start
IbIAA23	Core promoter element	ATATAT	962	968	core promoter element around -30 of transcription start
IbIAA23	Core promoter element	TATATA	963	969	core promoter element around -30 of transcription start
IbIAA23	Core promoter element	ATATAT	964	970	core promoter element around -30 of transcription start
IbIAA23	Core promoter element	TATATA	965	971	core promoter element around -30 of transcription start
IbIAA23	Core promoter element	ATATAT	966	972	core promoter element around -30 of transcription start
IbIAA23	Core promoter element	TATATA	967	973	core promoter element around -30 of transcription start
IbIAA23	Core promoter element	ATATAT	968	974	core promoter element around -30 of transcription start
IbIAA23	Core promoter element	TATATA	969	975	core promoter element around -30 of transcription start
IbIAA23	Core promoter element	ATATAT	970	976	core promoter element around -30 of transcription start
IbIAA23	Core promoter element	TATATA	971	977	core promoter element around -30 of transcription start
IbIAA23	Core promoter element	ATATAT	972	978	core promoter element around -30 of transcription start
IbIAA23	Core promoter element	TATATA	973	979	core promoter element around -30 of transcription start
IbIAA23	Core promoter element	ATATAT	974	980	core promoter element around -30 of transcription start
IbIAA23	Core promoter element	TATATA	975	981	core promoter element around -30 of transcription start
IbIAA23	Core promoter element	ATATAT	976	982	core promoter element around -30 of transcription start
IbIAA23	Core promoter element	TATATA	977	983	core promoter element around -30 of transcription start
IbIAA23	Core promoter element	ATATAT	978	984	core promoter element around -30 of transcription start
IbIAA23	Core promoter element	TATATA	979	985	core promoter element around -30 of transcription start
IbIAA23	Core promoter element	ATATAT	980	986	core promoter element around -30 of transcription start
IbIAA23	Core promoter element	TATATA	981	987	core promoter element around -30 of transcription start
IbIAA23	Core promoter element	ATATAT	982	988	core promoter element around -30 of transcription start
IbIAA23	Core promoter element	TATATA	983	989	core promoter element around -30 of transcription start
IbIAA23	Core promoter element	ATATAT	984	990	core promoter element around -30 of transcription start
IbIAA23	Core promoter element	TATATA	985	991	core promoter element around -30 of transcription start
IbIAA23	Core promoter element	ATATAT	986	992	core promoter element around -30 of transcription start
IbIAA23	Core promoter element	TATATA	987	993	core promoter element around -30 of transcription start
IbIAA23	Core promoter element	ATATAT	988	994	core promoter element around -30 of transcription start
IbIAA23	Core promoter element	TATATA	989	995	core promoter element around -30 of transcription start
IbIAA23	Core promoter element	ATATAT	990	996	core promoter element around -30 of transcription start
IbIAA23	Core promoter element	TATATA	991	997	core promoter element around -30 of transcription start
IbIAA23	Core promoter element	ATATAT	992	998	core promoter element around -30 of transcription start
IbIAA23	Core promoter element	TATATA	993	999	core promoter element around -30 of transcription start
IbIAA23	Core promoter element	ATATAT	994	1000	core promoter element around -30 of transcription start
IbIAA23	Core promoter element	TATATA	995	1001	core promoter element around -30 of transcription start
IbIAA23	Core promoter element	ATATAT	996	1002	core promoter element around -30 of transcription start
IbIAA23	Core promoter element	TATATA	997	1003	core promoter element around -30 of transcription start
IbIAA23	Core promoter element	ATATAT	998	1004	core promoter element around -30 of transcription start
IbIAA23	Core promoter element	ATATAA	1010	1016	core promoter element around -30 of transcription start
IbIAA23	Core promoter element	ATATAA	1163	1169	core promoter element around -30 of transcription start
IbIAA23	MYB	CAACCA	489	495
IbIAA23	MYB	TAACCA	515	521
IbIAA23	MYB	CAACCA	544	550
IbIAA23	Core promoter element	TATATA	963	969
IbIAA23	Core promoter element	TATATA	965	971
IbIAA23	Core promoter element	TATATA	967	973
IbIAA23	Core promoter element	TATATA	969	975
IbIAA23	Core promoter element	TATATA	971	977
IbIAA23	Core promoter element	TATATA	973	979
IbIAA23	Core promoter element	TATATA	975	981
IbIAA23	Core promoter element	TATATA	977	983
IbIAA23	Core promoter element	TATATA	979	985
IbIAA23	Core promoter element	TATATA	981	987
IbIAA23	Core promoter element	TATATA	983	989
IbIAA23	Core promoter element	TATATA	985	991
IbIAA23	Core promoter element	TATATA	987	993
IbIAA23	Core promoter element	TATATA	989	995
IbIAA23	Core promoter element	TATATA	991	997
IbIAA23	Core promoter element	TATATA	993	999
IbIAA23	Core promoter element	TATATA	995	1001
IbIAA23	Core promoter element	TATATA	997	1003
IbIAA24	Light Responsive	ATTAAT	12	18	part of a conserved DNA module involved in Light Responsiveness
IbIAA24	Light Responsive	ATTAAT	150	156	part of a conserved DNA module involved in Light Responsiveness
IbIAA24	Light Responsive	ATTAAT	651	657	part of a conserved DNA module involved in Light Responsiveness
IbIAA24	Light Responsive	ATTAAT	655	661	part of a conserved DNA module involved in Light Responsiveness
IbIAA24	Light Responsive	ATTAAT	659	665	part of a conserved DNA module involved in Light Responsiveness
IbIAA24	Light Responsive	ATTAAT	680	686	part of a conserved DNA module involved in Light Responsiveness
IbIAA24	Light Responsive	ATTAAT	702	708	part of a conserved DNA module involved in Light Responsiveness
IbIAA24	Light Responsive	ATTAAT	731	737	part of a conserved DNA module involved in Light Responsiveness
IbIAA24	Light Responsive	CTTTATCA	518	526	part of a Light Responsive element
IbIAA24	Light Responsive	AAGATAAGATT	314	324	part of a Light Responsive element
IbIAA24	AAGAA-motif	gGTAAAGAAA	292	301
IbIAA24	as-1	TGACG	1428	1433
IbIAA24	MYB-like sequence	TAACCA	1066	1072
IbIAA24	WRE3	CCACCT	4	10
IbIAA24	WRE3	CCACCT	1627	1633
IbIAA24	ARE	AAACCA	1158	1164	cis-acting regulatory element essential for the anaerobic induction
IbIAA24	ARE	AAACCA	1726	1732	cis-acting regulatory element essential for the anaerobic induction
IbIAA24	Unnamed__4	CTCC	199	203
IbIAA24	Unnamed__4	CTCC	607	611
IbIAA24	Unnamed__4	CTCC	954	958
IbIAA24	Unnamed__4	CTCC	957	961
IbIAA24	Unnamed__4	CTCC	960	964
IbIAA24	Unnamed__4	CTCC	1934	1938
IbIAA24	Myb-binding site	CAACAG	466	472
IbIAA24	Myb-binding site	CAACAG	480	486
IbIAA24	Core promoter element	CAAT	123	127
IbIAA24	Core promoter element	CAAAT	140	145	common cis-acting element in promoter and enhancer regions
IbIAA24	Core promoter element	CAAAT	220	225	common cis-acting element in promoter and enhancer regions
IbIAA24	Core promoter element	CCAAT	263	268	common cis-acting element in promoter and enhancer regions
IbIAA24	Core promoter element	CAAT	264	268
IbIAA24	Core promoter element	CAAT	282	286
IbIAA24	Core promoter element	CAAT	385	389
IbIAA24	Core promoter element	CAAT	437	441
IbIAA24	Core promoter element	CAAT	495	499
IbIAA24	Core promoter element	CCAAT	602	607	common cis-acting element in promoter and enhancer regions
IbIAA24	Core promoter element	CAAT	603	607
IbIAA24	Core promoter element	CAAT	771	775
IbIAA24	Core promoter element	CAAAT	843	848	common cis-acting element in promoter and enhancer regions
IbIAA24	Core promoter element	CAAT	1036	1040
IbIAA24	Core promoter element	CAAAT	1090	1095	common cis-acting element in promoter and enhancer regions
IbIAA24	Core promoter element	CAAT	1149	1153
IbIAA24	Core promoter element	CAAT	1171	1175
IbIAA24	Core promoter element	CAAT	1246	1250
IbIAA24	Core promoter element	CAAAT	1353	1358	common cis-acting element in promoter and enhancer regions
IbIAA24	Core promoter element	CAAT	1361	1365
IbIAA24	Core promoter element	CAAAT	1475	1480	common cis-acting element in promoter and enhancer regions
IbIAA24	Core promoter element	CAAAT	1521	1526	common cis-acting element in promoter and enhancer regions
IbIAA24	Core promoter element	CAAAT	1811	1816	common cis-acting element in promoter and enhancer regions
IbIAA24	Core promoter element	ATATAT	101	107	core promoter element around -30 of transcription start
IbIAA24	Core promoter element	TATATA	102	108	core promoter element around -30 of transcription start
IbIAA24	Core promoter element	ATATAT	103	109	core promoter element around -30 of transcription start
IbIAA24	Core promoter element	TATATA	104	110	core promoter element around -30 of transcription start
IbIAA24	Core promoter element	TATA	106	110	core promoter element around -30 of transcription start
IbIAA24	Core promoter element	ATATAT	154	160	core promoter element around -30 of transcription start
IbIAA24	Core promoter element	TATATA	155	161	core promoter element around -30 of transcription start
IbIAA24	Core promoter element	TATA	157	161	core promoter element around -30 of transcription start
IbIAA24	Core promoter element	TATA	232	236	core promoter element around -30 of transcription start
IbIAA24	Core promoter element	TATA	328	332	core promoter element around -30 of transcription start
IbIAA24	Core promoter element	ATATAT	343	349	core promoter element around -30 of transcription start
IbIAA24	Core promoter element	TATATA	344	350	core promoter element around -30 of transcription start
IbIAA24	Core promoter element	ATATAT	345	351	core promoter element around -30 of transcription start
IbIAA24	Core promoter element	TATATA	346	352	core promoter element around -30 of transcription start
IbIAA24	Core promoter element	ATATAT	347	353	core promoter element around -30 of transcription start
IbIAA24	Core promoter element	TATATA	348	354	core promoter element around -30 of transcription start
IbIAA24	Core promoter element	ATATAT	349	355	core promoter element around -30 of transcription start
IbIAA24	Core promoter element	TATATA	350	356	core promoter element around -30 of transcription start
IbIAA24	Core promoter element	ATATAT	351	357	core promoter element around -30 of transcription start
IbIAA24	Core promoter element	TATATA	352	358	core promoter element around -30 of transcription start
IbIAA24	Core promoter element	ATATAT	353	359	core promoter element around -30 of transcription start
IbIAA24	Core promoter element	TATATA	354	360	core promoter element around -30 of transcription start
IbIAA24	Core promoter element	ATATAT	355	361	core promoter element around -30 of transcription start
IbIAA24	Core promoter element	TATATA	356	362	core promoter element around -30 of transcription start
IbIAA24	Core promoter element	ATATAA	357	363	core promoter element around -30 of transcription start
IbIAA24	Core promoter element	TATA	358	362	core promoter element around -30 of transcription start
IbIAA24	Core promoter element	ATATAT	369	375	core promoter element around -30 of transcription start
IbIAA24	Core promoter element	TATA	370	374	core promoter element around -30 of transcription start
IbIAA24	Core promoter element	ATATAT	376	382	core promoter element around -30 of transcription start
IbIAA24	Core promoter element	TATATA	377	383	core promoter element around -30 of transcription start
IbIAA24	Core promoter element	ATATAT	378	384	core promoter element around -30 of transcription start
IbIAA24	Core promoter element	TATA	379	383	core promoter element around -30 of transcription start
IbIAA24	Core promoter element	TACAAAA	473	480	core promoter element around -30 of transcription start
IbIAA24	Core promoter element	ATATAT	740	746	core promoter element around -30 of transcription start
IbIAA24	Core promoter element	TATA	741	745	core promoter element around -30 of transcription start
IbIAA24	Core promoter element	taTATAAAtc	1101	1110	core promoter element around -30 of transcription start
IbIAA24	Core promoter element	ATATAA	1267	1273	core promoter element around -30 of transcription start
IbIAA24	Core promoter element	ATTATA	1372	1378	core promoter element around -30 of transcription start
IbIAA24	Core promoter element	ATTATA	1382	1388	core promoter element around -30 of transcription start
IbIAA24	Core promoter element	ATTATA	1598	1604	core promoter element around -30 of transcription start
IbIAA24	Core promoter element	ATTATA	1734	1740	core promoter element around -30 of transcription start
IbIAA24	Core promoter element	TAAAGATT	1749	1757	core promoter element around -30 of transcription start
IbIAA24	Unnamed__1	GAATTTAATTAA	695	706	60K protein binding site
IbIAA24	MYB	CAACAG	466	472
IbIAA24	MYB	CAACAG	480	486
IbIAA24	MYB	TAACCA	1066	1072
IbIAA24	Core promoter element	TATATA	102	108
IbIAA24	Core promoter element	TATATA	104	110
IbIAA24	Core promoter element	TATATA	155	161
IbIAA24	Core promoter element	TATATA	344	350
IbIAA24	Core promoter element	TATATA	346	352
IbIAA24	Core promoter element	TATATA	348	354
IbIAA24	Core promoter element	TATATA	350	356
IbIAA24	Core promoter element	TATATA	352	358
IbIAA24	Core promoter element	TATATA	354	360
IbIAA24	Core promoter element	TATATA	356	362
IbIAA24	Core promoter element	TATATA	377	383
IbIAA24	RY-element	CATGCATG	794	802	cis-acting regulatory element involved in seed-specific regulation
IbIAA24	RY-element	CATGCATG	798	806	cis-acting regulatory element involved in seed-specific regulation
IbIAA24	RY-element	CATGCATG	802	810	cis-acting regulatory element involved in seed-specific regulation
IbIAA24	Unnamed__2	AACCTAACCT	625	634
IbIAA24	ABRE4	CACGTA	613	619
IbIAA24	GARE-motif	TCTGTTG	1604	1611	gibberellin-responsive element
IbIAA24	MYC	CAATTG	385	391
IbIAA24	MYC	CATTTG	1969	1975
IbIAA24	short_function	motif_sequence	526	530	short_function
IbIAA24	short_function	motif_sequence	605	609	short_function
IbIAA24	short_function	motif_sequence	766	770	short_function
IbIAA24	short_function	motif_sequence	935	939	short_function
IbIAA24	short_function	motif_sequence	983	987	short_function
IbIAA24	short_function	motif_sequence	994	998	short_function
IbIAA25	Light Responsive	ATTAAT	1342	1348	part of a conserved DNA module involved in Light Responsiveness
IbIAA25	Light Responsive	ATTAAT	1415	1421	part of a conserved DNA module involved in Light Responsiveness
IbIAA25	Light Responsive	ATTAAT	1457	1463	part of a conserved DNA module involved in Light Responsiveness
IbIAA25	Light Responsive	CACGTT	769	775	cis-acting regulatory element involved in Light Responsiveness
IbIAA25	Light Responsive	ATAGATAA	812	820	part of a Light Responsive element
IbIAA25	Core promoter element	TAAAGATT	187	195	core promoter element around -30 of transcription start
IbIAA25	Core promoter element	TATAAA	462	468	core promoter element around -30 of transcription start
IbIAA25	Core promoter element	TATAA	463	468	core promoter element around -30 of transcription start
IbIAA25	Core promoter element	TATAAAT	736	743	core promoter element around -30 of transcription start
IbIAA25	Core promoter element	TATAAA	737	743	core promoter element around -30 of transcription start
IbIAA25	Core promoter element	TATAA	738	743	core promoter element around -30 of transcription start
IbIAA25	Core promoter element	TATAAA	753	759	core promoter element around -30 of transcription start
IbIAA25	Core promoter element	TATAA	754	759	core promoter element around -30 of transcription start
IbIAA25	Core promoter element	TATAA	1009	1014	core promoter element around -30 of transcription start
IbIAA25	Core promoter element	TATA	1010	1014	core promoter element around -30 of transcription start
IbIAA25	Core promoter element	TATATAA	1356	1363	core promoter element around -30 of transcription start
IbIAA25	Core promoter element	TATATA	1357	1363	core promoter element around -30 of transcription start
IbIAA25	Core promoter element	TATA	1359	1363	core promoter element around -30 of transcription start
IbIAA25	Core promoter element	TATA	1364	1368	core promoter element around -30 of transcription start
IbIAA25	Core promoter element	ATATAT	1403	1409	core promoter element around -30 of transcription start
IbIAA25	Core promoter element	TATA	1404	1408	core promoter element around -30 of transcription start
IbIAA25	Core promoter element	TATA	1806	1810	core promoter element around -30 of transcription start
IbIAA25	Core promoter element	TATA	1814	1818	core promoter element around -30 of transcription start
IbIAA25	Core promoter element	TATA	1947	1951	core promoter element around -30 of transcription start
IbIAA25	Core promoter element	CCAAT	84	89	common cis-acting element in promoter and enhancer regions
IbIAA25	Core promoter element	TGCCAAC	379	386	common cis-acting element in promoter and enhancer regions
IbIAA25	Core promoter element	CAAT	429	433
IbIAA25	Core promoter element	CAAT	505	509
IbIAA25	Core promoter element	TGCAAATCT	533	542	common cis-acting element in promoter and enhancer regions
IbIAA25	Core promoter element	CAAAT	535	540	common cis-acting element in promoter and enhancer regions
IbIAA25	Core promoter element	CAAT	570	574
[truncated: 1,564 more rows]

## Sheet: GH3
GeneID	CARE Name	CARE Motif	Motif Start	Motif End	CARE Description
IbGH3.2	TGACG-motif	TGACG	1814	1819	cis-acting regulatory element involved in the MeJA-responsiveness
IbGH3.2	CGTCA-motif	CGTCA	1780	1785	cis-acting regulatory element involved in the MeJA-responsiveness
IbGH3.3	TGACG-motif	TGACG	1729	1734	cis-acting regulatory element involved in the MeJA-responsiveness
IbGH3.3	CGTCA-motif	CGTCA	1695	1700	cis-acting regulatory element involved in the MeJA-responsiveness
IbGH3.4	TGACG-motif	TGACG	816	821	cis-acting regulatory element involved in the MeJA-responsiveness
IbGH3.4	TGACG-motif	TGACG	1994	1999	cis-acting regulatory element involved in the MeJA-responsiveness
IbGH3.6	TGACG-motif	TGACG	555	560	cis-acting regulatory element involved in the MeJA-responsiveness
IbGH3.6	TGACG-motif	TGACG	1745	1750	cis-acting regulatory element involved in the MeJA-responsiveness
IbGH3.6	CGTCA-motif	CGTCA	96	101	cis-acting regulatory element involved in the MeJA-responsiveness
IbGH3.7	TGACG-motif	TGACG	1994	1999	cis-acting regulatory element involved in the MeJA-responsiveness
IbGH3.8	CGTCA-motif	CGTCA	356	361	cis-acting regulatory element involved in the MeJA-responsiveness
IbGH3.8	CGTCA-motif	CGTCA	565	570	cis-acting regulatory element involved in the MeJA-responsiveness
IbGH3.8	CGTCA-motif	CGTCA	792	797	cis-acting regulatory element involved in the MeJA-responsiveness
IbGH3.8	TGACG-motif	TGACG	1127	1132	cis-acting regulatory element involved in the MeJA-responsiveness
IbGH3.8	TGACG-motif	TGACG	1994	1999	cis-acting regulatory element involved in the MeJA-responsiveness
IbGH3.9	TGACG-motif	TGACG	407	412	cis-acting regulatory element involved in the MeJA-responsiveness
IbGH3.1	TGACG-motif	TGACG	184	189	cis-acting regulatory element involved in the MeJA-responsiveness
IbGH3.1	TGACG-motif	TGACG	443	448	cis-acting regulatory element involved in the MeJA-responsiveness
IbGH3.1	CGTCA-motif	CGTCA	1257	1262	cis-acting regulatory element involved in the MeJA-responsiveness
IbGH3.10	TGACG-motif	TGACG	1099	1104	cis-acting regulatory element involved in the MeJA-responsiveness
IbGH3.10	CGTCA-motif	CGTCA	1526	1531	cis-acting regulatory element involved in the MeJA-responsiveness
IbGH3.5	TGACG-motif	TGACG	1367	1372	cis-acting regulatory element involved in the MeJA-responsiveness
IbGH3.2	ABRE	ACGTG	1804	1809	cis-acting element involved in the abscisic acid responsiveness
IbGH3.3	ABRE	ACGTG	1719	1724	cis-acting element involved in the abscisic acid responsiveness
IbGH3.6	ABRE	ACGTG	1747	1752	cis-acting element involved in the abscisic acid responsiveness
IbGH3.6	ABRE	ACGTG	1806	1811	cis-acting element involved in the abscisic acid responsiveness
IbGH3.7	ABRE	TACGGTC	191	198	cis-acting element involved in the abscisic acid responsiveness
IbGH3.7	ABRE	ACGTG	917	922	cis-acting element involved in the abscisic acid responsiveness
IbGH3.8	ABRE	AACCCGG	192	199	cis-acting element involved in the abscisic acid responsiveness
IbGH3.8	ABRE	AACCCGG	506	513	cis-acting element involved in the abscisic acid responsiveness
IbGH3.8	ABRE	ACGTG	737	742	cis-acting element involved in the abscisic acid responsiveness
IbGH3.9	ABRE	ACGTG	992	997	cis-acting element involved in the abscisic acid responsiveness
IbGH3.1	ABRE	ACGTG	182	187	cis-acting element involved in the abscisic acid responsiveness
IbGH3.1	ABRE	ACGTG	341	346	cis-acting element involved in the abscisic acid responsiveness
IbGH3.1	ABRE	ACGTG	1114	1119	cis-acting element involved in the abscisic acid responsiveness
IbGH3.2	ERE	ATTTTAAA	492	500
IbGH3.3	ERE	ATTTTAAA	397	405
IbGH3.3	ERE	ATTTTAAA	817	825
IbGH3.4	ERE	ATTTCATA	1350	1358
IbGH3.4	ERE	ATTTTAAA	1502	1510
IbGH3.6	ERE	ATTTTAAA	1414	1422
IbGH3.7	ERE	ATTTTAAA	1262	1270
IbGH3.5	ERE	ATTTTAAA	1417	1425
IbGH3.5	ERE	ATTTTAAA	1732	1740
IbGH3.5	ERE	ATTTCATA	1791	1799
IbGH3.12	O2-site	GATGATGTGG	1315	1325	cis-acting regulatory element involved in zein metabolism regulation
IbGH3.12	ARE	AAACCA	299	305	cis-acting regulatory element essential for the anaerobic induction
IbGH3.12	ARE	AAACCA	575	581	cis-acting regulatory element essential for the anaerobic induction
IbGH3.12	A-box	CCGTCC	1772	1778	cis-acting regulatory element
IbGH3.12	CCGTCC motif	CCGTCC	1772	1778
IbGH3.12	Unnamed__4	CTCC	806	810
IbGH3.12	Unnamed__4	CTCC	1063	1067
IbGH3.12	Unnamed__4	CTCC	1083	1087
IbGH3.12	CCGTCC-box	CCGTCC	1772	1778
IbGH3.12	TATA-box	ATATAT	15	21	core promoter element around -30 of transcription start
IbGH3.12	TATA-box	TATA	16	20	core promoter element around -30 of transcription start
IbGH3.12	TATA-box	TATA	105	109	core promoter element around -30 of transcription start
IbGH3.12	TATA-box	TATA	134	138	core promoter element around -30 of transcription start
IbGH3.12	TATA-box	TATA	149	153	core promoter element around -30 of transcription start
IbGH3.12	TATA-box	TATA	228	232	core promoter element around -30 of transcription start
IbGH3.12	TATA-box	ATATAT	397	403	core promoter element around -30 of transcription start
IbGH3.12	TATA-box	TATATA	398	404	core promoter element around -30 of transcription start
IbGH3.12	TATA-box	ATATAA	399	405	core promoter element around -30 of transcription start
IbGH3.12	TATA-box	TATA	400	404	core promoter element around -30 of transcription start
IbGH3.12	TATA-box	TATA	411	415	core promoter element around -30 of transcription start
IbGH3.12	TATA-box	ATTATA	432	438	core promoter element around -30 of transcription start
IbGH3.12	TATA-box	TATA	434	438	core promoter element around -30 of transcription start
IbGH3.12	TATA-box	TATA	592	596	core promoter element around -30 of transcription start
IbGH3.12	TATA-box	TATA	676	680	core promoter element around -30 of transcription start
IbGH3.12	TATA-box	TACAAAA	754	761	core promoter element around -30 of transcription start
IbGH3.12	TATA-box	TATATA	798	804	core promoter element around -30 of transcription start
IbGH3.12	TATA-box	ATATAA	799	805	core promoter element around -30 of transcription start
IbGH3.12	TATA-box	TATA	800	804	core promoter element around -30 of transcription start
IbGH3.12	TATA-box	TATATA	861	867	core promoter element around -30 of transcription start
IbGH3.12	TATA-box	ATATAT	862	868	core promoter element around -30 of transcription start
IbGH3.12	TATA-box	TATATA	863	869	core promoter element around -30 of transcription start
IbGH3.12	TATA-box	ATATAT	864	870	core promoter element around -30 of transcription start
IbGH3.12	TATA-box	TATATA	865	871	core promoter element around -30 of transcription start
IbGH3.12	TATA-box	ATATAT	866	872	core promoter element around -30 of transcription start
IbGH3.12	TATA-box	TATA	867	871	core promoter element around -30 of transcription start
IbGH3.12	TATA-box	TATATTTATATTT	1243	1255	core promoter element around -30 of transcription start
IbGH3.12	TATA-box	ATTATA	1605	1611	core promoter element around -30 of transcription start
IbGH3.12	CAT-box	GCCACT	612	618	cis-acting regulatory element related to meristem expression
IbGH3.12	CAT-box	GCCACT	1079	1085	cis-acting regulatory element related to meristem expression
IbGH3.12	TCT-motif	TCTTAC	249	255	part of a light responsive element
IbGH3.12	ACE	CTAACGTATT	274	283	cis-acting element involved in light responsiveness
IbGH3.12	CAAT-box	CAAT	21	25
IbGH3.12	CAAT-box	CAAT	461	465
IbGH3.12	CAAT-box	CAAT	967	971
IbGH3.12	CAAT-box	CAAT	1463	1467
IbGH3.12	CAAT-box	CAAT	1936	1940
IbGH3.12	GARE-motif	TCTGTTG	1906	1913	gibberellin-responsive element
IbGH3.12		motif_sequence	558	562	short_function
IbGH3.12		motif_sequence	804	808	short_function
IbGH3.12		motif_sequence	884	888	short_function
IbGH3.12		motif_sequence	1134	1138	short_function
IbGH3.12		motif_sequence	1200	1204	short_function
IbGH3.12		motif_sequence	1475	1479	short_function
IbGH3.12	Box 4	ATTAAT	414	420	part of a conserved DNA module involved in light responsiveness
IbGH3.12	TATC-box	TATCCCA	869	876	cis-acting element involved in gibberellin-responsiveness
IbGH3.12	ABRE4	CACGTA	1239	1245
IbGH3.12	TATA	TATAAAAT	105	113
IbGH3.12	AT~TATA-box	TATATA	398	404
IbGH3.12	AT~TATA-box	TATATA	798	804
IbGH3.12	AT~TATA-box	TATATA	861	867
IbGH3.12	AT~TATA-box	TATATA	863	869
IbGH3.12	AT~TATA-box	TATATA	865	871
IbGH3.2	ABRE3a	TACGTG	1803	1809
IbGH3.2	G-Box	TCCACATGGCA	1656	1666	cis-acting regulatory element involved in light responsiveness
IbGH3.2	Unnamed__6	taTAAATATct	1883	1893
IbGH3.2	GATA-motif	AAGATAAGATT	321	331	part of a light responsive element
IbGH3.2	GATA-motif	AAGGATAAGG	460	469	part of a light responsive element
IbGH3.2	GATA-motif	AAGATAAGATT	461	471	part of a light responsive element
IbGH3.2	as-1	TGACG	1814	1819
IbGH3.2	WRE3	CCACCT	1263	1269
IbGH3.2	ARE	AAACCA	454	460	cis-acting regulatory element essential for the anaerobic induction
IbGH3.2	MRE	AACCTAA	291	298	MYB binding site involved in light responsiveness
IbGH3.2	MRE	AACCTAA	1232	1239	MYB binding site involved in light responsiveness
IbGH3.2	TATA-box	ATATAA	51	57	core promoter element around -30 of transcription start
IbGH3.2	TATA-box	TATA	52	56	core promoter element around -30 of transcription start
IbGH3.2	TATA-box	TATA	68	72	core promoter element around -30 of transcription start
IbGH3.2	TATA-box	TATA	150	154	core promoter element around -30 of transcription start
IbGH3.2	TATA-box	ATTATA	352	358	core promoter element around -30 of transcription start
IbGH3.2	TATA-box	TATATA	354	360	core promoter element around -30 of transcription start
IbGH3.2	TATA-box	ATATAT	355	361	core promoter element around -30 of transcription start
IbGH3.2	TATA-box	TATA	356	360	core promoter element around -30 of transcription start
IbGH3.2	TATA-box	TATTTAAA	501	509	core promoter element around -30 of transcription start
IbGH3.2	TATA-box	TATA	536	540	core promoter element around -30 of transcription start
IbGH3.2	TATA-box	ATTATA	542	548	core promoter element around -30 of transcription start
IbGH3.2	TATA-box	TATATA	544	550	core promoter element around -30 of transcription start
IbGH3.2	TATA-box	ATATAT	545	551	core promoter element around -30 of transcription start
IbGH3.2	TATA-box	TATA	546	550	core promoter element around -30 of transcription start
IbGH3.2	TATA-box	ATATAT	651	657	core promoter element around -30 of transcription start
IbGH3.2	TATA-box	TATATA	652	658	core promoter element around -30 of transcription start
IbGH3.2	TATA-box	ATATAA	653	659	core promoter element around -30 of transcription start
IbGH3.2	TATA-box	TATA	654	658	core promoter element around -30 of transcription start
IbGH3.2	TATA-box	TATA	696	700	core promoter element around -30 of transcription start
IbGH3.2	TATA-box	ATTATA	975	981	core promoter element around -30 of transcription start
IbGH3.2	TATA-box	TATA	977	981	core promoter element around -30 of transcription start
IbGH3.2	TATA-box	ATATAA	1013	1019	core promoter element around -30 of transcription start
IbGH3.2	TATA-box	ATATAA	1843	1849	core promoter element around -30 of transcription start
IbGH3.2	CCGTCC-box	CCGTCC	815	821
IbGH3.2	Unnamed__4	CTCC	227	231
IbGH3.2	Unnamed__4	CTCC	382	386
IbGH3.2	Unnamed__4	CTCC	956	960
IbGH3.2	Unnamed__4	CTCC	1269	1273
IbGH3.2	Unnamed__4	CTCC	1710	1714
IbGH3.2	Unnamed__4	CTCC	1777	1781
IbGH3.2	Unnamed__4	CTCC	1862	1866
IbGH3.2	Unnamed__4	CTCC	1896	1900
IbGH3.2	Unnamed__1	CGTGG	1417	1422
IbGH3.2	Unnamed__1	CGTGG	1805	1810
IbGH3.2	CCGTCC motif	CCGTCC	815	821
IbGH3.2	A-box	CCGTCC	815	821	cis-acting regulatory element
IbGH3.2	W box	TTGACC	26	32
IbGH3.2	W box	TTGACC	1564	1570
IbGH3.2	Myb	CAACTG	298	304
IbGH3.2	CAAT-box	CAAT	92	96
IbGH3.2	CAAT-box	CAAAT	284	289	common cis-acting element in promoter and enhancer regions
IbGH3.2	CAAT-box	CCAAT	789	794	common cis-acting element in promoter and enhancer regions
IbGH3.2	CAAT-box	CAAT	790	794
IbGH3.2	CAAT-box	CAAAT	1166	1171	common cis-acting element in promoter and enhancer regions
IbGH3.2	CAAT-box	CAAT	1315	1319
IbGH3.2	CAAT-box	CAAAT	1337	1342	common cis-acting element in promoter and enhancer regions
IbGH3.2	CAAT-box	CCAAT	1505	1510	common cis-acting element in promoter and enhancer regions
IbGH3.2	CAAT-box	CAAT	1506	1510
IbGH3.2	CAAT-box	CAAT	1647	1651
IbGH3.2	CAAT-box	TGCCAAC	1662	1669	common cis-acting element in promoter and enhancer regions
IbGH3.2	CAAT-box	CAAT	1725	1729
IbGH3.2	CAAT-box	CCAAT	1790	1795	common cis-acting element in promoter and enhancer regions
IbGH3.2	CAAT-box	CAAT	1791	1795
IbGH3.2	CAAT-box	CCAAT	1864	1869	common cis-acting element in promoter and enhancer regions
IbGH3.2	CAAT-box	CAAT	1865	1869
IbGH3.2	CAAT-box	CAAT	1976	1980
IbGH3.2	circadian	CAAAGATATC	857	866	cis-acting regulatory element involved in circadian control
IbGH3.2	ACE	CTAACGTATT	516	525	cis-acting element involved in light responsiveness
IbGH3.2	MBS	CAACTG	298	304	MYB binding site involved in drought-inducibility
IbGH3.2	Box 4	ATTAAT	243	249	part of a conserved DNA module involved in light responsiveness
IbGH3.2	DRE core	GCCGAC	1255	1261
IbGH3.2	DRE core	GCCGAC	1642	1648
IbGH3.2		motif_sequence	124	128	short_function
IbGH3.2		motif_sequence	954	958	short_function
IbGH3.2		motif_sequence	1267	1271	short_function
IbGH3.2		motif_sequence	1703	1707	short_function
IbGH3.2		motif_sequence	1775	1779	short_function
IbGH3.2		motif_sequence	1894	1898	short_function
IbGH3.2	MYB	CAACCA	1260	1266
IbGH3.2	MYC	CATGTG	804	810
IbGH3.2	MYC	CATTTG	1919	1925
IbGH3.2	G-box	TACGTG	1803	1809	cis-acting regulatory element involved in light responsiveness
IbGH3.2	TCCC-motif	TCTCCCT	955	962	part of a light responsive element
IbGH3.2	box S	AGCCACC	1121	1128
IbGH3.2	AT~TATA-box	TATATA	354	360
IbGH3.2	AT~TATA-box	TATATA	544	550
IbGH3.2	AT~TATA-box	TATATA	652	658
IbGH3.3	W box	TTGACC	1486	1492
IbGH3.3	Unnamed__1	CGTGG	1339	1344
IbGH3.3	Unnamed__1	CGTGG	1720	1725
IbGH3.3	Unnamed__4	CTCC	133	137
IbGH3.3	Unnamed__4	CTCC	287	291
IbGH3.3	Unnamed__4	CTCC	859	863
IbGH3.3	Unnamed__4	CTCC	1191	1195
IbGH3.3	Unnamed__4	CTCC	1626	1630
IbGH3.3	Unnamed__4	CTCC	1692	1696
IbGH3.3	Unnamed__4	CTCC	1777	1781
IbGH3.3	Unnamed__4	CTCC	1811	1815
IbGH3.3	Unnamed__4	CTCC	1954	1958
IbGH3.3	TATA-box	TATA	55	59	core promoter element around -30 of transcription start
IbGH3.3	TATA-box	ATTATA	257	263	core promoter element around -30 of transcription start
IbGH3.3	TATA-box	TATATA	259	265	core promoter element around -30 of transcription start
IbGH3.3	TATA-box	ATATAT	260	266	core promoter element around -30 of transcription start
IbGH3.3	TATA-box	TATA	261	265	core promoter element around -30 of transcription start
IbGH3.3	TATA-box	TATTTAAA	406	414	core promoter element around -30 of transcription start
IbGH3.3	TATA-box	TATA	441	445	core promoter element around -30 of transcription start
IbGH3.3	TATA-box	ATTATA	447	453	core promoter element around -30 of transcription start
IbGH3.3	TATA-box	TATATA	449	455	core promoter element around -30 of transcription start
IbGH3.3	TATA-box	ATATAT	450	456	core promoter element around -30 of transcription start
IbGH3.3	TATA-box	TATA	451	455	core promoter element around -30 of transcription start
IbGH3.3	TATA-box	ATATAT	556	562	core promoter element around -30 of transcription start
IbGH3.3	TATA-box	TATATA	557	563	core promoter element around -30 of transcription start
IbGH3.3	TATA-box	ATATAA	558	564	core promoter element around -30 of transcription start
IbGH3.3	TATA-box	TATA	559	563	core promoter element around -30 of transcription start
IbGH3.3	TATA-box	TATA	601	605	core promoter element around -30 of transcription start
IbGH3.3	TATA-box	ATATAT	766	772	core promoter element around -30 of transcription start
IbGH3.3	TATA-box	TATA	767	771	core promoter element around -30 of transcription start
IbGH3.3	TATA-box	ATTATA	874	880	core promoter element around -30 of transcription start
IbGH3.3	TATA-box	TATA	876	880	core promoter element around -30 of transcription start
IbGH3.3	TATA-box	TATA	902	906	core promoter element around -30 of transcription start
IbGH3.3	TATA-box	ATATAA	915	921	core promoter element around -30 of transcription start
IbGH3.3	TATA-box	TATA	916	920	core promoter element around -30 of transcription start
IbGH3.3	TATA-box	ATATAA	1758	1764	core promoter element around -30 of transcription start
IbGH3.3	MRE	AACCTAA	197	204	MYB binding site involved in light responsiveness
IbGH3.3	MRE	AACCTAA	1156	1163	MYB binding site involved in light responsiveness
IbGH3.3	ARE	AAACCA	359	365	cis-acting regulatory element essential for the anaerobic induction
IbGH3.3	as-1	TGACG	1729	1734
IbGH3.3	WRE3	CCACCT	1187	1193
IbGH3.3	Unnamed__6	taTAAATATct	1798	1808
IbGH3.3	GATA-motif	AAGATAAGATT	229	239	part of a light responsive element
IbGH3.3	GATA-motif	AAGGATAAGG	365	374	part of a light responsive element
IbGH3.3	GATA-motif	AAGATAAGATT	366	376	part of a light responsive element
IbGH3.3	G-Box	TCCACATGGCA	1572	1582	cis-acting regulatory element involved in light responsiveness
IbGH3.3	ABRE3a	TACGTG	1718	1724
IbGH3.3	AT~TATA-box	TATATA	259	265
IbGH3.3	AT~TATA-box	TATATA	449	455
IbGH3.3	AT~TATA-box	TATATA	557	563
IbGH3.3	box S	AGCCACC	1022	1029
IbGH3.3	MYB	CAACCA	1184	1190
IbGH3.3	MYC	CATGTG	708	714
IbGH3.3	MYC	CATTTG	1564	1570
IbGH3.3	MYC	CATTTG	1834	1840
IbGH3.3	G-box	TACGTG	1718	1724	cis-acting regulatory element involved in light responsiveness
IbGH3.3	DRE core	GCCGAC	1179	1185
IbGH3.3		motif_sequence	29	33	short_function
IbGH3.3		motif_sequence	857	861	short_function
IbGH3.3		motif_sequence	1619	1623	short_function
IbGH3.3		motif_sequence	1690	1694	short_function
IbGH3.3		motif_sequence	1809	1813	short_function
IbGH3.3		motif_sequence	1981	1985	short_function
IbGH3.3	Box 4	ATTAAT	149	155	part of a conserved DNA module involved in light responsiveness
IbGH3.3	ACE	CTAACGTATT	421	430	cis-acting element involved in light responsiveness
IbGH3.3	CAAT-box	CAAT	138	142
IbGH3.3	CAAT-box	CAAAT	190	195	common cis-acting element in promoter and enhancer regions
IbGH3.3	CAAT-box	CCAAT	694	699	common cis-acting element in promoter and enhancer regions
IbGH3.3	CAAT-box	CAAT	695	699
IbGH3.3	CAAT-box	CAAAT	1091	1096	common cis-acting element in promoter and enhancer regions
IbGH3.3	CAAT-box	CAACCAACTCC	1184	1194	common cis-acting element in promoter and enhancer regions
IbGH3.3	CAAT-box	CAAT	1237	1241
IbGH3.3	CAAT-box	CAAAT	1259	1264	common cis-acting element in promoter and enhancer regions
IbGH3.3	CAAT-box	CCAAT	1427	1432	common cis-acting element in promoter and enhancer regions
IbGH3.3	CAAT-box	CAAT	1428	1432
IbGH3.3	CAAT-box	TGCCAAC	1578	1585	common cis-acting element in promoter and enhancer regions
IbGH3.3	CAAT-box	CAAT	1641	1645
IbGH3.3	CAAT-box	CCAAT	1705	1710	common cis-acting element in promoter and enhancer regions
IbGH3.3	CAAT-box	CAAT	1706	1710
IbGH3.3	CAAT-box	CCAAT	1779	1784	common cis-acting element in promoter and enhancer regions
IbGH3.3	CAAT-box	CAAT	1780	1784
IbGH3.3	CAAT-box	CCAAT	1890	1895	common cis-acting element in promoter and enhancer regions
IbGH3.3	CAAT-box	CAAT	1891	1895
IbGH3.3	CAAT-box	CAAT	1929	1933
IbGH3.4	I-box	AGATAAGG	306	314	part of a light responsive element
IbGH3.4	WUN-motif	AAATTACT	1773	1781
IbGH3.4	TATA	TATAAAAT	506	514
IbGH3.4	TATA	TATAAAAT	698	706
IbGH3.4	TATA	TATAAAAT	1158	1166
IbGH3.4	AT~TATA-box	TATATA	761	767
IbGH3.4	AT~TATA-box	TATATA	763	769
IbGH3.4	MYB	CAACCA	333	339
IbGH3.4	MYB	CAACCA	1799	1805
IbGH3.4	MYB	CAACCA	1865	1871
IbGH3.4	MYC	CATTTG	812	818
IbGH3.4		motif_sequence	328	332	short_function
IbGH3.4		motif_sequence	414	418	short_function
IbGH3.4		motif_sequence	826	830	short_function
IbGH3.4		motif_sequence	1358	1362	short_function
IbGH3.4		motif_sequence	1435	1439	short_function
IbGH3.4		motif_sequence	1494	1498	short_function
IbGH3.4		motif_sequence	1523	1527	short_function
IbGH3.4		motif_sequence	1571	1575	short_function
IbGH3.4		motif_sequence	1850	1854	short_function
IbGH3.4		motif_sequence	1912	1916	short_function
IbGH3.4		motif_sequence	1966	1970	short_function
IbGH3.4		motif_sequence	1982	1986	short_function
IbGH3.4	Box 4	ATTAAT	282	288	part of a conserved DNA module involved in light responsiveness
IbGH3.4	AT1-motif	AATTATTTTTTATT	1259	1272	part of a light responsive module
IbGH3.4	CAAT-box	CAAAT	27	32	common cis-acting element in promoter and enhancer regions
IbGH3.4	CAAT-box	CCAAT	72	77	common cis-acting element in promoter and enhancer regions
IbGH3.4	CAAT-box	CAAT	73	77
IbGH3.4	CAAT-box	CAAT	98	102
IbGH3.4	CAAT-box	CAAT	162	166
IbGH3.4	CAAT-box	CAAAT	174	179	common cis-acting element in promoter and enhancer regions
IbGH3.4	CAAT-box	CAAT	186	190
IbGH3.4	CAAT-box	CAAAT	358	363	common cis-acting element in promoter and enhancer regions
IbGH3.4	CAAT-box	CAAAT	402	407	common cis-acting element in promoter and enhancer regions
IbGH3.4	CAAT-box	CAAAT	432	437	common cis-acting element in promoter and enhancer regions
IbGH3.4	CAAT-box	CAAT	526	530
IbGH3.4	CAAT-box	CAAAT	536	541	common cis-acting element in promoter and enhancer regions
IbGH3.4	CAAT-box	CAAT	632	636
IbGH3.4	CAAT-box	CAAAT	671	676	common cis-acting element in promoter and enhancer regions
IbGH3.4	CAAT-box	CAAT	782	786
IbGH3.4	CAAT-box	CCAAT	895	900	common cis-acting element in promoter and enhancer regions
IbGH3.4	CAAT-box	CAAT	896	900
IbGH3.4	CAAT-box	CCAAT	953	958	common cis-acting element in promoter and enhancer regions
IbGH3.4	CAAT-box	CAAT	954	958
IbGH3.4	CAAT-box	CCAAT	996	1001	common cis-acting element in promoter and enhancer regions
IbGH3.4	CAAT-box	CAAT	997	1001
IbGH3.4	CAAT-box	CAAAT	1032	1037	common cis-acting element in promoter and enhancer regions
IbGH3.4	CAAT-box	CAAAT	1080	1085	common cis-acting element in promoter and enhancer regions
IbGH3.4	CAAT-box	CAAT	1128	1132
IbGH3.4	CAAT-box	CAAAT	1201	1206	common cis-acting element in promoter and enhancer regions
IbGH3.4	CAAT-box	CCAAT	1302	1307	common cis-acting element in promoter and enhancer regions
IbGH3.4	CAAT-box	CAAT	1303	1307
IbGH3.4	CAAT-box	CAAAT	1405	1410	common cis-acting element in promoter and enhancer regions
IbGH3.4	CAAT-box	CAAT	1665	1669
IbGH3.4	CAAT-box	CAAAT	1772	1777	common cis-acting element in promoter and enhancer regions
IbGH3.4	CAAT-box	CCAAT	1802	1807	common cis-acting element in promoter and enhancer regions
IbGH3.4	CAAT-box	CAAT	1803	1807
IbGH3.4	CAAT-box	CAAT	1841	1845
IbGH3.4	CAAT-box	CAAT	1910	1914
IbGH3.4	CAAT-box	CAAT	1971	1975
IbGH3.4	STRE	AGGGG	774	779
IbGH3.4	CAT-box	GCCACT	1846	1852	cis-acting regulatory element related to meristem expression
IbGH3.4	TCT-motif	TCTTAC	394	400	part of a light responsive element
IbGH3.4	TCT-motif	TCTTAC	991	997	part of a light responsive element
IbGH3.4	Unnamed__4	CTCC	330	334
IbGH3.4	Unnamed__4	CTCC	368	372
IbGH3.4	Unnamed__4	CTCC	416	420
IbGH3.4	Unnamed__4	CTCC	1077	1081
IbGH3.4	Unnamed__4	CTCC	1230	1234
IbGH3.4	Unnamed__4	CTCC	1914	1918
IbGH3.4	Unnamed__4	CTCC	1941	1945
IbGH3.4	AACA_motif	TAACAAACTCCA	1907	1918	involved in endosperm-specific negative expression
IbGH3.4	TATA-box	TATA	114	118	core promoter element around -30 of transcription start
IbGH3.4	TATA-box	TATA	130	134	core promoter element around -30 of transcription start
IbGH3.4	TATA-box	ATATAA	164	170	core promoter element around -30 of transcription start
IbGH3.4	TATA-box	TATA	165	169	core promoter element around -30 of transcription start
IbGH3.4	TATA-box	ATATAA	505	511	core promoter element around -30 of transcription start
IbGH3.4	TATA-box	TATA	506	510	core promoter element around -30 of transcription start
IbGH3.4	TATA-box	ATATAA	512	518	core promoter element around -30 of transcription start
IbGH3.4	TATA-box	TATA	513	517	core promoter element around -30 of transcription start
IbGH3.4	TATA-box	ATTATA	517	523	core promoter element around -30 of transcription start
IbGH3.4	TATA-box	TATA	519	523	core promoter element around -30 of transcription start
IbGH3.4	TATA-box	TATA	590	594	core promoter element around -30 of transcription start
IbGH3.4	TATA-box	TATA	626	630	core promoter element around -30 of transcription start
IbGH3.4	TATA-box	ATATAA	677	683	core promoter element around -30 of transcription start
IbGH3.4	TATA-box	TATA	678	682	core promoter element around -30 of transcription start
IbGH3.4	TATA-box	ATATAA	697	703	core promoter element around -30 of transcription start
IbGH3.4	TATA-box	TATA	698	702	core promoter element around -30 of transcription start
IbGH3.4	TATA-box	TATA	707	711	core promoter element around -30 of transcription start
IbGH3.4	TATA-box	TATTTAAA	709	717	core promoter element around -30 of transcription start
IbGH3.4	TATA-box	ATATAA	728	734	core promoter element around -30 of transcription start
IbGH3.4	TATA-box	TATA	729	733	core promoter element around -30 of transcription start
IbGH3.4	TATA-box	ATATAT	736	742	core promoter element around -30 of transcription start
IbGH3.4	TATA-box	TATA	737	741	core promoter element around -30 of transcription start
IbGH3.4	TATA-box	ATTATA	759	765	core promoter element around -30 of transcription start
IbGH3.4	TATA-box	TATATA	761	767	core promoter element around -30 of transcription start
IbGH3.4	TATA-box	ATATAT	762	768	core promoter element around -30 of transcription start
IbGH3.4	TATA-box	TATATA	763	769	core promoter element around -30 of transcription start
IbGH3.4	TATA-box	ATATAA	764	770	core promoter element around -30 of transcription start
IbGH3.4	TATA-box	TATA	765	769	core promoter element around -30 of transcription start
IbGH3.4	TATA-box	ATTATA	1154	1160	core promoter element around -30 of transcription start
IbGH3.4	TATA-box	ATATAA	1157	1163	core promoter element around -30 of transcription start
IbGH3.4	TATA-box	ATATAA	1173	1179	core promoter element around -30 of transcription start
IbGH3.4	TATA-box	ATATAA	1204	1210	core promoter element around -30 of transcription start
IbGH3.4	TATA-box	ATTATA	1243	1249	core promoter element around -30 of transcription start
IbGH3.4	TATA-box	TACATAAA	1247	1255	core promoter element around -30 of transcription start
IbGH3.4	TATA-box	ATATAA	1280	1286	core promoter element around -30 of transcription start
IbGH3.4	TATA-box	ATTATA	1367	1373	core promoter element around -30 of transcription start
IbGH3.4	TATA-box	ATATAA	1384	1390	core promoter element around -30 of transcription start
IbGH3.4	TATA-box	ATTATA	1444	1450	core promoter element around -30 of transcription start
IbGH3.4	TATA-box	ATATAA	1474	1480	core promoter element around -30 of transcription start
IbGH3.4	TATA-box	ATTATA	1533	1539	core promoter element around -30 of transcription start
IbGH3.4	TATA-box	ATATAA	1633	1639	core promoter element around -30 of transcription start
IbGH3.4	TATA-box	TACAAAA	1651	1658	core promoter element around -30 of transcription start
IbGH3.4	TATA-box	ATATAA	1676	1682	core promoter element around -30 of transcription start
IbGH3.4	TATA-box	ccTATAAAaa	1686	1695	core promoter element around -30 of transcription start
IbGH3.4	TATA-box	ATTATA	1903	1909	core promoter element around -30 of transcription start
IbGH3.4	TATA-box	ATTATA	1922	1928	core promoter element around -30 of transcription start
IbGH3.4	as-1	TGACG	816	821
IbGH3.4	as-1	TGACG	1994	1999
IbGH3.4	Box III	atCATTTTCACt	1657	1668	protein binding site
IbGH3.4	GATA-motif	GATAGGG	292	299	part of a light responsive element
IbGH3.4	GATA-motif	AAGGATAAGG	304	313	part of a light responsive element
IbGH3.4	GATA-motif	GATAGGA	979	986	part of a light responsive element
IbGH3.4	O2-site	GATGACATGG	1881	1890	cis-acting regulatory element involved in zein metabolism regulation
IbGH3.6	as-1	TGACG	555	560
IbGH3.6	as-1	TGACG	1745	1750
IbGH3.6	O2-site	GTTGACGTGA	1743	1752	cis-acting regulatory element involved in zein metabolism regulation
IbGH3.6	W box	TTGACC	1469	1475
IbGH3.6	CAT-box	GCCACT	587	593	cis-acting regulatory element related to meristem expression
IbGH3.6	TATA-box	TATA	847	851	core promoter element around -30 of transcription start
IbGH3.6	TATA-box	TATATA	883	889	core promoter element around -30 of transcription start
IbGH3.6	TATA-box	ATATAT	884	890	core promoter element around -30 of transcription start
IbGH3.6	TATA-box	TATATA	885	891	core promoter element around -30 of transcription start
IbGH3.6	TATA-box	ATATAT	886	892	core promoter element around -30 of transcription start
IbGH3.6	TATA-box	TATATA	887	893	core promoter element around -30 of transcription start
IbGH3.6	TATA-box	ATATAT	888	894	core promoter element around -30 of transcription start
IbGH3.6	TATA-box	TATATA	889	895	core promoter element around -30 of transcription start
IbGH3.6	TATA-box	ATATAT	890	896	core promoter element around -30 of transcription start
IbGH3.6	TATA-box	TATATA	891	897	core promoter element around -30 of transcription start
IbGH3.6	TATA-box	ATATAT	892	898	core promoter element around -30 of transcription start
IbGH3.6	TATA-box	TATATA	893	899	core promoter element around -30 of transcription start
IbGH3.6	TATA-box	ATATAT	894	900	core promoter element around -30 of transcription start
IbGH3.6	TATA-box	TATATA	895	901	core promoter element around -30 of transcription start
IbGH3.6	TATA-box	ATATAT	896	902	core promoter element around -30 of transcription start
IbGH3.6	TATA-box	TATATA	897	903	core promoter element around -30 of transcription start
IbGH3.6	TATA-box	ATATAT	898	904	core promoter element around -30 of transcription start
IbGH3.6	TATA-box	TATATA	899	905	core promoter element around -30 of transcription start
IbGH3.6	TATA-box	ATATAT	900	906	core promoter element around -30 of transcription start
IbGH3.6	TATA-box	TATATA	901	907	core promoter element around -30 of transcription start
IbGH3.6	TATA-box	ATATAT	902	908	core promoter element around -30 of transcription start
IbGH3.6	TATA-box	TATATA	903	909	core promoter element around -30 of transcription start
IbGH3.6	TATA-box	ATATAT	904	910	core promoter element around -30 of transcription start
IbGH3.6	TATA-box	TATATA	905	911	core promoter element around -30 of transcription start
IbGH3.6	TATA-box	ATATAT	906	912	core promoter element around -30 of transcription start
IbGH3.6	TATA-box	TATATA	907	913	core promoter element around -30 of transcription start
IbGH3.6	TATA-box	ATATAT	908	914	core promoter element around -30 of transcription start
IbGH3.6	TATA-box	TATATA	909	915	core promoter element around -30 of transcription start
IbGH3.6	TATA-box	ATATAT	910	916	core promoter element around -30 of transcription start
IbGH3.6	TATA-box	TATATA	911	917	core promoter element around -30 of transcription start
IbGH3.6	TATA-box	ATATAT	912	918	core promoter element around -30 of transcription start
IbGH3.6	TATA-box	TATATA	913	919	core promoter element around -30 of transcription start
IbGH3.6	TATA-box	ATATAT	914	920	core promoter element around -30 of transcription start
IbGH3.6	TATA-box	TATATA	915	921	core promoter element around -30 of transcription start
IbGH3.6	TATA-box	ATATAT	916	922	core promoter element around -30 of transcription start
IbGH3.6	TATA-box	TATATA	917	923	core promoter element around -30 of transcription start
IbGH3.6	TATA-box	ATATAT	918	924	core promoter element around -30 of transcription start
IbGH3.6	TATA-box	TATATA	919	925	core promoter element around -30 of transcription start
IbGH3.6	TATA-box	ATATAT	920	926	core promoter element around -30 of transcription start
IbGH3.6	TATA-box	TATATA	921	927	core promoter element around -30 of transcription start
IbGH3.6	TATA-box	ATATAT	922	928	core promoter element around -30 of transcription start
IbGH3.6	TATA-box	TATATA	923	929	core promoter element around -30 of transcription start
IbGH3.6	TATA-box	ATATAT	924	930	core promoter element around -30 of transcription start
IbGH3.6	TATA-box	TATATA	925	931	core promoter element around -30 of transcription start
IbGH3.6	TATA-box	ATATAT	926	932	core promoter element around -30 of transcription start
IbGH3.6	TATA-box	TATATA	927	933	core promoter element around -30 of transcription start
IbGH3.6	TATA-box	ATATAT	928	934	core promoter element around -30 of transcription start
IbGH3.6	TATA-box	TATATA	929	935	core promoter element around -30 of transcription start
IbGH3.6	TATA-box	ATATAT	930	936	core promoter element around -30 of transcription start
IbGH3.6	TATA-box	TATATA	931	937	core promoter element around -30 of transcription start
IbGH3.6	TATA-box	ATATAT	932	938	core promoter element around -30 of transcription start
IbGH3.6	TATA-box	TATATA	933	939	core promoter element around -30 of transcription start
IbGH3.6	TATA-box	ATATAT	934	940	core promoter element around -30 of transcription start
IbGH3.6	TATA-box	TATATA	935	941	core promoter element around -30 of transcription start
IbGH3.6	TATA-box	ATATAT	936	942	core promoter element around -30 of transcription start
IbGH3.6	TATA-box	TATATA	937	943	core promoter element around -30 of transcription start
IbGH3.6	TATA-box	ATATAT	938	944	core promoter element around -30 of transcription start
IbGH3.6	TATA-box	TATATA	939	945	core promoter element around -30 of transcription start
IbGH3.6	TATA-box	ATATAT	940	946	core promoter element around -30 of transcription start
IbGH3.6	TATA-box	TATATA	941	947	core promoter element around -30 of transcription start
IbGH3.6	TATA-box	ATATAT	942	948	core promoter element around -30 of transcription start
IbGH3.6	TATA-box	TATATA	943	949	core promoter element around -30 of transcription start
IbGH3.6	TATA-box	ATATAT	944	950	core promoter element around -30 of transcription start
IbGH3.6	TATA-box	TATATA	945	951	core promoter element around -30 of transcription start
IbGH3.6	TATA-box	TATA	947	951	core promoter element around -30 of transcription start
IbGH3.6	TATA-box	TATTTAAA	1389	1397	core promoter element around -30 of transcription start
IbGH3.6	TATA-box	TACAAAA	1504	1511	core promoter element around -30 of transcription start
IbGH3.6	TATA-box	ATTATA	1627	1633	core promoter element around -30 of transcription start
IbGH3.6	TATA-box	ATATAA	1707	1713	core promoter element around -30 of transcription start
IbGH3.6	TATA-box	ATATAA	1801	1807	core promoter element around -30 of transcription start
IbGH3.6	TATA-box	ATATAA	1855	1861	core promoter element around -30 of transcription start
IbGH3.6	Unnamed__4	CTCC	42	46
IbGH3.6	Unnamed__4	CTCC	123	127
IbGH3.6	Unnamed__4	CTCC	206	210
IbGH3.6	Unnamed__4	CTCC	322	326
IbGH3.6	Unnamed__4	CTCC	372	376
IbGH3.6	Unnamed__4	CTCC	437	441
IbGH3.6	Unnamed__4	CTCC	488	492
IbGH3.6	Unnamed__4	CTCC	566	570
IbGH3.6	Unnamed__4	CTCC	601	605
IbGH3.6	Unnamed__4	CTCC	648	652
IbGH3.6	Unnamed__4	CTCC	719	723
IbGH3.6	Unnamed__4	CTCC	753	757
IbGH3.6	Unnamed__4	CTCC	797	801
IbGH3.6	Unnamed__4	CTCC	1864	1868
IbGH3.6	Unnamed__4	CTCC	1874	1878
IbGH3.6	Unnamed__4	CTCC	1881	1885
IbGH3.6	Unnamed__4	CTCC	1912	1916
IbGH3.6	Unnamed__4	CTCC	1935	1939
IbGH3.6	Unnamed__4	CTCC	1979	1983
IbGH3.6	Box 4	ATTAAT	409	415	part of a conserved DNA module involved in light responsiveness
IbGH3.6	MYC	CATTTG	1279	1285
IbGH3.6	GC-motif	CCCCCG	166	172	enhancer-like element involved in anoxic specific inducibility
IbGH3.6	DRE core	GCCGAC	535	541
IbGH3.6		motif_sequence	130	134	short_function
IbGH3.6		motif_sequence	213	217	short_function
IbGH3.6		motif_sequence	252	256	short_function
IbGH3.6		motif_sequence	1252	1256	short_function
IbGH3.6		motif_sequence	1684	1688	short_function
IbGH3.6		motif_sequence	1838	1842	short_function
IbGH3.6		motif_sequence	1872	1876	short_function
IbGH3.6		motif_sequence	1973	1977	short_function
IbGH3.6	TCA-element	CCATCTTTTT	1901	1911	cis-acting element involved in salicylic acid responsiveness
IbGH3.6	CAAT-box	CAAT	47	51
IbGH3.6	CAAT-box	CAAT	283	287
IbGH3.6	CAAT-box	CCAAT	294	299	common cis-acting element in promoter and enhancer regions
IbGH3.6	CAAT-box	CAAT	295	299
IbGH3.6	CAAT-box	CAAT	306	310
IbGH3.6	CAAT-box	CAAT	377	381
IbGH3.6	CAAT-box	CAAT	493	497
IbGH3.6	CAAT-box	CCAAT	702	707	common cis-acting element in promoter and enhancer regions
IbGH3.6	CAAT-box	CAAT	703	707
IbGH3.6	CAAT-box	CAAT	726	730
IbGH3.6	CAAT-box	CAAT	791	795
IbGH3.6	CAAT-box	CAAT	802	806
IbGH3.6	CAAT-box	CAAT	1157	1161
IbGH3.6	CAAT-box	CAAAT	1186	1191	common cis-acting element in promoter and enhancer regions
IbGH3.6	CAAT-box	CAAT	1207	1211
IbGH3.6	CAAT-box	CAAAT	1246	1251	common cis-acting element in promoter and enhancer regions
IbGH3.6	CAAT-box	CAAAT	1308	1313	common cis-acting element in promoter and enhancer regions
IbGH3.6	CAAT-box	CAAAT	1495	1500	common cis-acting element in promoter and enhancer regions
IbGH3.6	CAAT-box	CAAAT	1555	1560	common cis-acting element in promoter and enhancer regions
IbGH3.6	CAAT-box	CAAAT	1566	1571	common cis-acting element in promoter and enhancer regions
IbGH3.6	CAAT-box	CAAAT	1894	1899	common cis-acting element in promoter and enhancer regions
IbGH3.6	CAAT-box	CAAT	1918	1922
IbGH3.6	STRE	AGGGG	1329	1334
IbGH3.6	AT1-motif	AATTATTTTTTATT	1360	1373	part of a light responsive module
IbGH3.6	AT~TATA-box	TATATA	883	889
IbGH3.6	AT~TATA-box	TATATA	885	891
IbGH3.6	AT~TATA-box	TATATA	887	893
IbGH3.6	AT~TATA-box	TATATA	889	895
IbGH3.6	AT~TATA-box	TATATA	891	897
IbGH3.6	AT~TATA-box	TATATA	893	899
IbGH3.6	AT~TATA-box	TATATA	895	901
IbGH3.6	AT~TATA-box	TATATA	897	903
IbGH3.6	AT~TATA-box	TATATA	899	905
IbGH3.6	AT~TATA-box	TATATA	901	907
IbGH3.6	AT~TATA-box	TATATA	903	909
IbGH3.6	AT~TATA-box	TATATA	905	911
IbGH3.6	AT~TATA-box	TATATA	907	913
IbGH3.6	AT~TATA-box	TATATA	909	915
IbGH3.6	AT~TATA-box	TATATA	911	917
IbGH3.6	AT~TATA-box	TATATA	913	919
IbGH3.6	AT~TATA-box	TATATA	915	921
IbGH3.6	AT~TATA-box	TATATA	917	923
IbGH3.6	AT~TATA-box	TATATA	919	925
IbGH3.6	AT~TATA-box	TATATA	921	927
IbGH3.6	AT~TATA-box	TATATA	923	929
IbGH3.6	AT~TATA-box	TATATA	925	931
IbGH3.6	AT~TATA-box	TATATA	927	933
IbGH3.6	AT~TATA-box	TATATA	929	935
IbGH3.6	AT~TATA-box	TATATA	931	937
IbGH3.6	AT~TATA-box	TATATA	933	939
IbGH3.6	AT~TATA-box	TATATA	935	941
IbGH3.6	AT~TATA-box	TATATA	937	943
IbGH3.6	AT~TATA-box	TATATA	939	945
IbGH3.6	AT~TATA-box	TATATA	941	947
IbGH3.6	AT~TATA-box	TATATA	943	949
IbGH3.6	AT~TATA-box	TATATA	945	951
IbGH3.6	Unnamed__2	CCCCGG	167	173
IbGH3.6	TATC-box	TATCCCA	1954	1961	cis-acting element involved in gibberellin-responsiveness
IbGH3.6	AuxRR-core	GGTCCAT	1193	1200	cis-acting regulatory element involved in auxin responsiveness
IbGH3.6	TCCC-motif	TCTCCCT	1863	1870	part of a light responsive element
IbGH3.6	TCCC-motif	TCTCCCT	1873	1880	part of a light responsive element
IbGH3.6	TCCC-motif	TCTCCCT	1934	1941	part of a light responsive element
IbGH3.6	OCT	CGCGGATC	1045	1053
IbGH3.7	CAAT-box	CCAAT	36	41	common cis-acting element in promoter and enhancer regions
IbGH3.7	CAAT-box	CAAT	37	41
IbGH3.7	CAAT-box	CAAT	155	159
IbGH3.7	CAAT-box	CAAAT	252	257	common cis-acting element in promoter and enhancer regions
IbGH3.7	CAAT-box	CAAAT	286	291	common cis-acting element in promoter and enhancer regions
IbGH3.7	CAAT-box	CAAT	428	432
IbGH3.7	CAAT-box	CCAAT	491	496	common cis-acting element in promoter and enhancer regions
IbGH3.7	CAAT-box	CAAT	492	496
IbGH3.7	CAAT-box	CAAT	513	517
IbGH3.7	CAAT-box	CAAT	547	551
IbGH3.7	CAAT-box	CAAT	573	577
IbGH3.7	CAAT-box	CAAT	664	668
IbGH3.7	CAAT-box	CAAAT	714	719	common cis-acting element in promoter and enhancer regions
IbGH3.7	CAAT-box	CAAAT	819	824	common cis-acting element in promoter and enhancer regions
IbGH3.7	CAAT-box	CAAT	855	859
IbGH3.7	CAAT-box	CAAAT	970	975	common cis-acting element in promoter and enhancer regions
IbGH3.7	CAAT-box	CAAAT	984	989	common cis-acting element in promoter and enhancer regions
IbGH3.7	CAAT-box	CAAT	1226	1230
IbGH3.7	CAAT-box	CAAT	1240	1244
IbGH3.7	CAAT-box	CAAT	1260	1264
IbGH3.7	CAAT-box	CCAAT	1367	1372	common cis-acting element in promoter and enhancer regions
IbGH3.7	CAAT-box	CAAT	1368	1372
IbGH3.7	CAAT-box	CAAAT	1414	1419	common cis-acting element in promoter and enhancer regions
IbGH3.7	CAAT-box	CAAAT	1500	1505	common cis-acting element in promoter and enhancer regions
IbGH3.7	CAAT-box	CAAT	1559	1563
IbGH3.7	CAAT-box	CCAAT	1694	1699	common cis-acting element in promoter and enhancer regions
IbGH3.7	CAAT-box	CAAT	1695	1699
IbGH3.7	CAAT-box	CAAT	1727	1731
IbGH3.7	CAAT-box	CAAAT	1813	1818	common cis-acting element in promoter and enhancer regions
IbGH3.7	CAAT-box	CAAT	1885	1889
IbGH3.7	TCA	TCATCTTCAT	1949	1958
IbGH3.7	TCA-element	CCATCTTTTT	1518	1527	cis-acting element involved in salicylic acid responsiveness
IbGH3.7	Box 4	ATTAAT	938	944	part of a conserved DNA module involved in light responsiveness
IbGH3.7	Box 4	ATTAAT	942	948	part of a conserved DNA module involved in light responsiveness
IbGH3.7	Box 4	ATTAAT	977	983	part of a conserved DNA module involved in light responsiveness
IbGH3.7	MYC	CATTTG	1420	1426
IbGH3.7	MYC	CATTTG	1852	1858
IbGH3.7	MYB	TAACCA	1230	1236
IbGH3.7	G-box	CACGAC	445	451	cis-acting regulatory element involved in light responsiveness
IbGH3.7	G-box	TACGTG	916	922	cis-acting regulatory element involved in light responsiveness
IbGH3.7		motif_sequence	113	117	short_function
IbGH3.7		motif_sequence	494	498	short_function
IbGH3.7		motif_sequence	515	519	short_function
IbGH3.7		motif_sequence	681	685	short_function
IbGH3.7		motif_sequence	1649	1653	short_function
IbGH3.7		motif_sequence	1686	1690	short_function
IbGH3.7		motif_sequence	1816	1820	short_function
IbGH3.7		motif_sequence	1821	1825	short_function
IbGH3.7		motif_sequence	1951	1955	short_function
IbGH3.7	TCCC-motif	TCTCCCT	1912	1919	part of a light responsive element
IbGH3.7	AT~TATA-box	TATATA	376	382
IbGH3.7	ABRE4	CACGTA	1172	1178
IbGH3.7	ABRE3a	TACGTG	916	922
IbGH3.7	MYB-like sequence	TAACCA	1230	1236
IbGH3.7	GATA-motif	AAGGATAAGG	1586	1595	part of a light responsive element
IbGH3.7	O2-site	GATGACATGG	1786	1796	cis-acting regulatory element involved in zein metabolism regulation
IbGH3.7	G-Box	CACGTT	1699	1705	cis-acting regulatory element involved in light responsiveness
IbGH3.7	ARE	AAACCA	1282	1288	cis-acting regulatory element essential for the anaerobic induction
IbGH3.7	ARE	AAACCA	1364	1370	cis-acting regulatory element essential for the anaerobic induction
IbGH3.7	as-1	TGACG	1994	1999
IbGH3.7	E2Fb	TTTGCCGC	14	22
IbGH3.7	CCGTCC-box	CCGTCC	1690	1696
IbGH3.7	TATA-box	TATA	90	94	core promoter element around -30 of transcription start
IbGH3.7	TATA-box	ATATAA	107	113	core promoter element around -30 of transcription start
IbGH3.7	TATA-box	TATA	108	112	core promoter element around -30 of transcription start
IbGH3.7	TATA-box	ATATAA	121	127	core promoter element around -30 of transcription start
IbGH3.7	TATA-box	TATA	122	126	core promoter element around -30 of transcription start
IbGH3.7	TATA-box	TACAAAA	127	134	core promoter element around -30 of transcription start
IbGH3.7	TATA-box	TATA	189	193	core promoter element around -30 of transcription start
IbGH3.7	TATA-box	TATA	236	240	core promoter element around -30 of transcription start
IbGH3.7	TATA-box	ATATAA	297	303	core promoter element around -30 of transcription start
IbGH3.7	TATA-box	TATA	298	302	core promoter element around -30 of transcription start
IbGH3.7	TATA-box	TATA	312	316	core promoter element around -30 of transcription start
IbGH3.7	TATA-box	TATA	320	324	core promoter element around -30 of transcription start
IbGH3.7	TATA-box	TATATA	376	382	core promoter element around -30 of transcription start
IbGH3.7	TATA-box	TATA	378	382	core promoter element around -30 of transcription start
IbGH3.7	TATA-box	TATA	708	712	core promoter element around -30 of transcription start
IbGH3.7	TATA-box	ATATAT	761	767	core promoter element around -30 of transcription start
IbGH3.7	TATA-box	TATA	762	766	core promoter element around -30 of transcription start
IbGH3.7	TATA-box	ATTATA	866	872	core promoter element around -30 of transcription start
IbGH3.7	TATA-box	TATA	868	872	core promoter element around -30 of transcription start
IbGH3.7	TATA-box	ATATAA	1109	1115	core promoter element around -30 of transcription start
IbGH3.7	TATA-box	taTATAAAtc	1347	1356	core promoter element around -30 of transcription start
IbGH3.7	TATA-box	TACAAAA	1360	1367	core promoter element around -30 of transcription start
IbGH3.7	TATA-box	ccTATAAAaa	1542	1551	core promoter element around -30 of transcription start
IbGH3.7	TATA-box	ATATAA	1979	1985	core promoter element around -30 of transcription start
IbGH3.7	Unnamed__1	CGTGG	918	923
IbGH3.7	Unnamed__16	GCTGCCCGTC	1685	1694
IbGH3.7	CCGTCC motif	CCGTCC	1690	1696
IbGH3.7	A-box	CCGTCC	1690	1696	cis-acting regulatory element
IbGH3.7	Unnamed__4	CTCC	115	119
IbGH3.7	Unnamed__4	CTCC	827	831
IbGH3.7	Unnamed__4	CTCC	1191	1195
IbGH3.7	Unnamed__4	CTCC	1220	1224
IbGH3.7	Unnamed__4	CTCC	1707	1711
IbGH3.7	Unnamed__4	CTCC	1715	1719
IbGH3.7	Unnamed__4	CTCC	1718	1722
IbGH3.7	Unnamed__4	CTCC	1722	1726
IbGH3.7	Unnamed__4	CTCC	1860	1864
IbGH3.7	Unnamed__4	CTCC	1869	1873
IbGH3.7	Unnamed__4	CTCC	1913	1917
IbGH3.7	Unnamed__4	CTCC	1917	1921
IbGH3.7	Unnamed__4	CTCC	1959	1963
IbGH3.7	TCT-motif	TCTTAC	256	262	part of a light responsive element
IbGH3.7	TCT-motif	TCTTAC	913	919	part of a light responsive element
IbGH3.7	CAT-box	GCCACT	1938	1944	cis-acting regulatory element related to meristem expression
IbGH3.7	GT1-motif	GGTTAA	1743	1749	light responsive element
IbGH3.8	chs-Unit 1 m1	ACCTAACCCGG	188	198	part of a light responsive element
IbGH3.8	chs-Unit 1 m1	ACCTAACCCGG	502	512	part of a light responsive element
IbGH3.8	Myb-binding site	CAACAG	975	981
IbGH3.8	WUN-motif	AAATTACT	1173	1181
IbGH3.8	Unnamed__2	CCCCGG	873	879
IbGH3.8	ABRE4	CACGTA	1823	1829
IbGH3.8	CAAT-box	CAAT	329	333
IbGH3.8	CAAT-box	CAAT	341	345
IbGH3.8	CAAT-box	CAAT	601	605
IbGH3.8	CAAT-box	CAAT	712	716
IbGH3.8	CAAT-box	CCAAT	922	927	common cis-acting element in promoter and enhancer regions
IbGH3.8	CAAT-box	CAAT	923	927
IbGH3.8	CAAT-box	CAAAT	1172	1177	common cis-acting element in promoter and enhancer regions
IbGH3.8	CAAT-box	CCAAT	1388	1393	common cis-acting element in promoter and enhancer regions
IbGH3.8	CAAT-box	CAAT	1389	1393
IbGH3.8	CAAT-box	CAAT	1466	1470
IbGH3.8	CAAT-box	CCAAT	1540	1545	common cis-acting element in promoter and enhancer regions
IbGH3.8	CAAT-box	CAAT	1541	1545
IbGH3.8	CAAT-box	CAAAT	1556	1561	common cis-acting element in promoter and enhancer regions
IbGH3.8	CAAT-box	CAAAT	1669	1674	common cis-acting element in promoter and enhancer regions
IbGH3.8	CAAT-box	CAAT	1692	1696
IbGH3.8	CAAT-box	CAAT	1736	1740
IbGH3.8	CAAT-box	CCAAT	1813	1818	common cis-acting element in promoter and enhancer regions
IbGH3.8	CAAT-box	CAAT	1814	1818
IbGH3.8	CAAT-box	CAAT	1914	1918
IbGH3.8	CAAT-box	CAAAT	1972	1977	common cis-acting element in promoter and enhancer regions
IbGH3.8	TCA	TCATCTTCAT	1936	1945
IbGH3.8	MYB	CAACAG	975	981
IbGH3.8	MYB	TAACCA	1385	1391
IbGH3.8	G-box	CACGTC	861	867	cis-acting regulatory element involved in light responsiveness
IbGH3.8		motif_sequence	3	7	short_function
IbGH3.8		motif_sequence	48	52	short_function
IbGH3.8		motif_sequence	346	350	short_function
IbGH3.8		motif_sequence	374	378	short_function
IbGH3.8		motif_sequence	591	595	short_function
IbGH3.8		motif_sequence	889	893	short_function
IbGH3.8		motif_sequence	1353	1357	short_function
IbGH3.8		motif_sequence	1551	1555	short_function
IbGH3.8		motif_sequence	1573	1577	short_function
IbGH3.8		motif_sequence	1796	1800	short_function
IbGH3.8		motif_sequence	1844	1848	short_function
IbGH3.8		motif_sequence	1921	1925	short_function
IbGH3.8		motif_sequence	1938	1942	short_function
IbGH3.8		motif_sequence	1967	1971	short_function
IbGH3.8	TATA-box	TATA	315	319	core promoter element around -30 of transcription start
IbGH3.8	TATA-box	TATA	435	439	core promoter element around -30 of transcription start
IbGH3.8	TATA-box	TACAAAA	1108	1115	core promoter element around -30 of transcription start
IbGH3.8	TATA-box	ATATAA	1658	1664	core promoter element around -30 of transcription start
IbGH3.8	TATA-box	ATTATA	1907	1913	core promoter element around -30 of transcription start
IbGH3.8	TATA-box	ATATAA	1916	1922	core promoter element around -30 of transcription start
IbGH3.8	Unnamed__1	CGTGG	170	175
IbGH3.8	Unnamed__1	CGTGG	238	243
IbGH3.8	Unnamed__1	CGTGG	738	743
IbGH3.8	Unnamed__4	CTCC	56	60
IbGH3.8	Unnamed__4	CTCC	929	933
IbGH3.8	Unnamed__4	CTCC	1002	1006
IbGH3.8	Unnamed__4	CTCC	1136	1140
IbGH3.8	Unnamed__4	CTCC	1193	1197
IbGH3.8	Unnamed__4	CTCC	1205	1209
IbGH3.8	Unnamed__4	CTCC	1575	1579
IbGH3.8	Unnamed__4	CTCC	1854	1858
IbGH3.8	Unnamed__4	CTCC	1923	1927
IbGH3.8	Unnamed__4	CTCC	1946	1950
IbGH3.8	Myc	TCTCTTA	1287	1294
IbGH3.8	GCN4_motif	TGAGTCA	1687	1694	cis-regulatory element involved in endosperm expression
IbGH3.8	Myb	TAACTG	605	611
IbGH3.8	MYB-like sequence	TAACCA	1385	1391
IbGH3.8	CCAAT-box	CAACGG	1083	1089	MYBHv1 binding site
IbGH3.8	LAMP-element	CCTTATCCA	1372	1381	part of a light responsive element
IbGH3.8	O2-site	GATGACATGG	1885	1894	cis-acting regulatory element involved in zein metabolism regulation
IbGH3.8	as-1	TGACG	1127	1132
IbGH3.8	as-1	TGACG	1994	1999
IbGH3.9	Box 4	ATTAAT	821	827	part of a conserved DNA module involved in light responsiveness
IbGH3.9	MBS	CAACTG	688	694	MYB binding site involved in drought-inducibility
IbGH3.9	MBS	CAACTG	710	716	MYB binding site involved in drought-inducibility
IbGH3.9	MBS	CAACTG	939	945	MYB binding site involved in drought-inducibility
IbGH3.9	H-box	CCTACCNNNNNNNCTNNNNA	1752	1761
IbGH3.9	MYB	CAACCA	149	155
IbGH3.9	MYC	CATGTG	65	71
IbGH3.9	MYC	CATTTG	329	335
IbGH3.9	MYC	CATTTG	1383	1389
IbGH3.9		motif_sequence	501	505	short_function
IbGH3.9		motif_sequence	656	660	short_function
IbGH3.9		motif_sequence	1521	1525	short_function
IbGH3.9		motif_sequence	1553	1557	short_function
IbGH3.9		motif_sequence	1579	1583	short_function
IbGH3.9		motif_sequence	1626	1630	short_function
IbGH3.9		motif_sequence	1838	1842	short_function
IbGH3.9		motif_sequence	1872	1876	short_function
IbGH3.9		motif_sequence	1946	1950	short_function
IbGH3.9	TCA-element	CCATCTTTTT	373	382	cis-acting element involved in salicylic acid responsiveness
IbGH3.9	CAAT-box	CCAAT	177	182	common cis-acting element in promoter and enhancer regions
IbGH3.9	CAAT-box	CAAT	178	182
IbGH3.9	CAAT-box	CAAAT	562	567	common cis-acting element in promoter and enhancer regions
IbGH3.9	CAAT-box	CAAT	666	670
IbGH3.9	CAAT-box	CAAT	672	676
IbGH3.9	CAAT-box	CAAT	767	771
IbGH3.9	CAAT-box	CAAAT	1030	1035	common cis-acting element in promoter and enhancer regions
IbGH3.9	CAAT-box	CAAAT	1221	1226	common cis-acting element in promoter and enhancer regions
IbGH3.9	CAAT-box	CAAAT	1279	1284	common cis-acting element in promoter and enhancer regions
IbGH3.9	CAAT-box	CCAAT	1481	1486	common cis-acting element in promoter and enhancer regions
IbGH3.9	CAAT-box	CAAT	1482	1486
IbGH3.9	CAAT-box	CCAAT	1492	1497	common cis-acting element in promoter and enhancer regions
IbGH3.9	CAAT-box	CAAT	1493	1497
IbGH3.9	AT~TATA-box	TATATA	17	23
IbGH3.9	AT~TATA-box	TATATA	957	963
IbGH3.9	AT~TATA-box	TATATA	976	982
IbGH3.9	Unnamed__2	AACCTAACCT	1862	1871
IbGH3.9	chs-Unit 1 m1	ACCTAACCCGG	312	322	part of a light responsive element
IbGH3.9	SARE	TTCGACCATCTT	479	490	cis-acting element involved in salicylic acid responsiveness
IbGH3.9	ARE	AAACCA	1727	1733	cis-acting regulatory element essential for the anaerobic induction
IbGH3.9	as-1	TGACG	407	412
IbGH3.9	MRE	AACCTAA	775	782	MYB binding site involved in light responsiveness
IbGH3.9	O2-site	GATGATGTGG	527	536	cis-acting regulatory element involved in zein metabolism regulation
IbGH3.9	G-Box	CACGTT	127	133	cis-acting regulatory element involved in light responsiveness
IbGH3.9	G-Box	CACGTT	620	626	cis-acting regulatory element involved in light responsiveness
IbGH3.9	TCT-motif	TCTTAC	1042	1048	part of a light responsive element
IbGH3.9	TGA-element	AACGAC	636	642	auxin-responsive element
IbGH3.9	W box	TTGACC	1571	1577
IbGH3.9	Myb	CAACTG	688	694
IbGH3.9	Myb	CAACTG	710	716
IbGH3.9	Myb	CAACTG	939	945
IbGH3.9	TATA-box	ATATAT	16	22	core promoter element around -30 of transcription start
IbGH3.9	TATA-box	TATATA	17	23	core promoter element around -30 of transcription start
IbGH3.9	TATA-box	TATA	19	23	core promoter element around -30 of transcription start
IbGH3.9	TATA-box	TATA	173	177	core promoter element around -30 of transcription start
IbGH3.9	TATA-box	ATTATA	182	188	core promoter element around -30 of transcription start
IbGH3.9	TATA-box	TATA	184	188	core promoter element around -30 of transcription start
IbGH3.9	TATA-box	TATA	195	199	core promoter element around -30 of transcription start
IbGH3.9	TATA-box	TATA	216	220	core promoter element around -30 of transcription start
IbGH3.9	TATA-box	TATA	243	247	core promoter element around -30 of transcription start
IbGH3.9	TATA-box	TATA	592	596	core promoter element around -30 of transcription start
IbGH3.9	TATA-box	TATTTAAA	834	842	core promoter element around -30 of transcription start
IbGH3.9	TATA-box	TATATA	957	963	core promoter element around -30 of transcription start
IbGH3.9	TATA-box	ATATAT	958	964	core promoter element around -30 of transcription start
IbGH3.9	TATA-box	TATA	959	963	core promoter element around -30 of transcription start
IbGH3.9	TATA-box	ATATAT	975	981	core promoter element around -30 of transcription start
IbGH3.9	TATA-box	TATATA	976	982	core promoter element around -30 of transcription start
IbGH3.9	TATA-box	TATA	978	982	core promoter element around -30 of transcription start
IbGH3.9	TATA-box	TATA	986	990	core promoter element around -30 of transcription start
IbGH3.9	TATA-box	ATATAA	1144	1150	core promoter element around -30 of transcription start
IbGH3.9	TATA-box	ATTATA	1191	1197	core promoter element around -30 of transcription start
IbGH3.9	TATA-box	ATTATA	1211	1217	core promoter element around -30 of transcription start
IbGH3.9	TATA-box	ATTATA	1333	1339	core promoter element around -30 of transcription start
IbGH3.9	TATA-box	ATTATA	1391	1397	core promoter element around -30 of transcription start
IbGH3.9	TATA-box	TACAAAA	1446	1453	core promoter element around -30 of transcription start
IbGH3.9	TATA-box	ATATAA	1662	1668	core promoter element around -30 of transcription start
IbGH3.9	TATA-box	ATATAA	1824	1830	core promoter element around -30 of transcription start
IbGH3.9	TATA-box	ATTATA	1882	1888	core promoter element around -30 of transcription start
IbGH3.9	TATA-box	ATTATA	1887	1893	core promoter element around -30 of transcription start
IbGH3.9	TATA-box	ATATAA	1913	1919	core promoter element around -30 of transcription start
IbGH3.9	TATA-box	ATATAA	1921	1927	core promoter element around -30 of transcription start
IbGH3.9	Unnamed__4	CTCC	881	885
IbGH3.9	Unnamed__4	CTCC	1097	1101
IbGH3.9	Unnamed__4	CTCC	1100	1104
IbGH3.9	Unnamed__4	CTCC	1526	1530
IbGH3.9	Unnamed__4	CTCC	1840	1844
IbGH3.1	STRE	AGGGG	353	358
IbGH3.1	TGA-element	AACGAC	969	975	auxin-responsive element
IbGH3.1	ARE	AAACCA	637	643	cis-acting regulatory element essential for the anaerobic induction
IbGH3.1	ARE	AAACCA	1456	1462	cis-acting regulatory element essential for the anaerobic induction
IbGH3.1	MYC	CAATTG	1268	1274
IbGH3.1	MYC	CAATTG	1358	1364
IbGH3.1	MBS	CAACTG	1274	1280	MYB binding site involved in drought-inducibility
IbGH3.1	Myb	CAACTG	1274	1280
IbGH3.1	ATCT-motif	AATCTAATCC	874	883	part of a conserved DNA module involved in light responsiveness
IbGH3.1	ATCT-motif	AATCTAATCC	983	992	part of a conserved DNA module involved in light responsiveness
IbGH3.1	TATA	TATAAAAT	1831	1839
IbGH3.1	Myc	TCTCTTA	46	53
IbGH3.1	box S	AGCCACC	804	811
IbGH3.1	TCA	TCATCTTCAT	1162	1171
IbGH3.1	Unnamed__4	CTCC	5	9
IbGH3.1	Unnamed__4	CTCC	63	67
IbGH3.1	Unnamed__4	CTCC	97	101
IbGH3.1	Unnamed__4	CTCC	160	164
IbGH3.1	Unnamed__4	CTCC	168	172
IbGH3.1	Unnamed__4	CTCC	177	181
IbGH3.1	Unnamed__4	CTCC	267	271
IbGH3.1	Unnamed__4	CTCC	858	862
IbGH3.1	Unnamed__4	CTCC	1034	1038
IbGH3.1	Unnamed__4	CTCC	1201	1205
IbGH3.1	Unnamed__4	CTCC	1950	1954
IbGH3.1		motif_sequence	168	172	short_function
IbGH3.1		motif_sequence	224	228	short_function
IbGH3.1		motif_sequence	314	318	short_function
IbGH3.1		motif_sequence	404	408	short_function
IbGH3.1		motif_sequence	1037	1041	short_function
IbGH3.1		motif_sequence	1958	1962	short_function
IbGH3.1		motif_sequence	1968	1972	short_function
IbGH3.1	Unnamed__1	CGTGG	181	186
IbGH3.1	Unnamed__1	CGTGG	340	345
IbGH3.1	Unnamed__1	CGTGG	454	459
IbGH3.1	Unnamed__1	CGTGG	486	491
IbGH3.1	Unnamed__1	CGTGG	1113	1118
IbGH3.1	CCAAT-box	CAACGG	683	689	MYBHv1 binding site
IbGH3.1	G-box	CACGAC	279	285	cis-acting regulatory element involved in light responsiveness
IbGH3.1	G-box	TACGTG	1114	1120	cis-acting regulatory element involved in light responsiveness
IbGH3.1	Unnamed__5	TGTAATAATATATTTATATT	14	32	SEF1 factor binding site
IbGH3.1	MYB-like sequence	TAACCA	1528	1534
IbGH3.1	O2-site	GATGACATGG	193	202	cis-acting regulatory element involved in zein metabolism regulation
IbGH3.1	Box 4	ATTAAT	1651	1657	part of a conserved DNA module involved in light responsiveness
IbGH3.1	Box 4	ATTAAT	1768	1774	part of a conserved DNA module involved in light responsiveness
IbGH3.1	Box 4	ATTAAT	1918	1924	part of a conserved DNA module involved in light responsiveness
IbGH3.1	TCCC-motif	TCTCCCT	61	68	part of a light responsive element
IbGH3.1	AuxRR-core	GGTCCAT	1171	1178	cis-acting regulatory element involved in auxin responsiveness
IbGH3.1	W box	TTGACC	1007	1013
IbGH3.1	MYB	CAACCA	1131	1137
IbGH3.1	MYB	TAACCA	1528	1534
IbGH3.1	TATA-box	taTATAAAtc	6	15	core promoter element around -30 of transcription start
IbGH3.1	TATA-box	TATATAA	9	16	core promoter element around -30 of transcription start
IbGH3.1	TATA-box	TATATTTATATTT	13	25	core promoter element around -30 of transcription start
IbGH3.1	TATA-box	TATAAAA	36	43	core promoter element around -30 of transcription start
IbGH3.1	TATA-box	TATAAA	37	43	core promoter element around -30 of transcription start
IbGH3.1	TATA-box	TATAA	38	43	core promoter element around -30 of transcription start
IbGH3.1	TATA-box	TATTTAAA	152	160	core promoter element around -30 of transcription start
IbGH3.1	TATA-box	TACAAAA	290	297	core promoter element around -30 of transcription start
IbGH3.1	TATA-box	TATACA	814	820	core promoter element around -30 of transcription start
IbGH3.1	TATA-box	ccTATAAAaa	1049	1058	core promoter element around -30 of transcription start
IbGH3.1	TATA-box	TATA	1090	1094	core promoter element around -30 of transcription start
IbGH3.1	TATA-box	TATA	1102	1106	core promoter element around -30 of transcription start
IbGH3.1	TATA-box	TATA	1191	1195	core promoter element around -30 of transcription start
IbGH3.1	TATA-box	TATA	1443	1447	core promoter element around -30 of transcription start
IbGH3.1	TATA-box	TATA	1538	1542	core promoter element around -30 of transcription start
IbGH3.1	TATA-box	TATACA	1580	1586	core promoter element around -30 of transcription start
IbGH3.1	TATA-box	TATA	1582	1586	core promoter element around -30 of transcription start
IbGH3.1	TATA-box	TATA	1662	1666	core promoter element around -30 of transcription start
IbGH3.1	TATA-box	TATA	1679	1683	core promoter element around -30 of transcription start
IbGH3.1	TATA-box	ATATAT	1727	1733	core promoter element around -30 of transcription start
IbGH3.1	TATA-box	TATA	1728	1732	core promoter element around -30 of transcription start
IbGH3.1	TATA-box	TATAA	1815	1820	core promoter element around -30 of transcription start
IbGH3.1	TATA-box	TATA	1816	1820	core promoter element around -30 of transcription start
IbGH3.1	TATA-box	TATAAAA	1832	1839	core promoter element around -30 of transcription start
IbGH3.1	TATA-box	TATAAA	1833	1839	core promoter element around -30 of transcription start
IbGH3.1	TATA-box	TATAA	1834	1839	core promoter element around -30 of transcription start
IbGH3.1	TATA-box	TATA	1835	1839	core promoter element around -30 of transcription start
IbGH3.1	TATA-box	TATAA	1904	1909	core promoter element around -30 of transcription start
IbGH3.1	TATA-box	TATA	1905	1909	core promoter element around -30 of transcription start
IbGH3.1	LAMP-element	CTTTATCA	1756	1764	part of a light responsive element
IbGH3.1	ABRE3a	TACGTG	1114	1120
IbGH3.1	as-1	TGACG	184	189
IbGH3.1	as-1	TGACG	443	448
IbGH3.1	CAAT-box	CAAT	110	114
IbGH3.1	CAAT-box	CAAT	135	139
IbGH3.1	CAAT-box	CAAT	727	731
IbGH3.1	CAAT-box	CAAAT	940	945	common cis-acting element in promoter and enhancer regions
IbGH3.1	CAAT-box	CAAT	990	994
IbGH3.1	CAAT-box	CAAT	1067	1071
IbGH3.1	CAAT-box	CAAT	1121	1125
IbGH3.1	CAAT-box	CAAT	1213	1217
IbGH3.1	CAAT-box	CAAT	1242	1246
IbGH3.1	CAAT-box	CAAT	1270	1274
IbGH3.1	CAAT-box	CAAT	1360	1364
IbGH3.1	CAAT-box	CAAAT	1397	1402	common cis-acting element in promoter and enhancer regions
IbGH3.1	CAAT-box	CAAT	1497	1501
IbGH3.1	CAAT-box	CAAT	1565	1569
IbGH3.1	CAAT-box	CAAT	1731	1735
IbGH3.1	CAAT-box	CAAAT	1787	1792	common cis-acting element in promoter and enhancer regions
IbGH3.1	CAAT-box	CAAT	1805	1809
IbGH3.1	TCA-element	CCATCTTTTT	232	241	cis-acting element involved in salicylic acid responsiveness
IbGH3.10	MYC	CATGTG	992	998
IbGH3.10	MYC	CATGTG	1499	1505
IbGH3.10	CCGTCC-box	CCGTCC	457	463
IbGH3.10	STRE	AGGGG	635	640
IbGH3.10	STRE	AGGGG	1356	1361
IbGH3.10	AuxRE	TGTCTCAATAAG	1214	1225	part of an auxin-responsive element
IbGH3.10	Unnamed__6	taTAAATATct	50	60
IbGH3.10	Sp1	GGGCGG	3	9	light responsive element
IbGH3.10	Sp1	GGGCGG	1012	1018	light responsive element
IbGH3.10	Unnamed__4	CTCC	415	419
IbGH3.10	Unnamed__4	CTCC	423	427
IbGH3.10	Unnamed__4	CTCC	461	465
IbGH3.10	Unnamed__4	CTCC	471	475
IbGH3.10	Unnamed__4	CTCC	1250	1254
IbGH3.10		motif_sequence	219	223	short_function
IbGH3.10		motif_sequence	402	406	short_function
IbGH3.10		motif_sequence	409	413	short_function
IbGH3.10		motif_sequence	415	419	short_function
IbGH3.10		motif_sequence	464	468	short_function
IbGH3.10		motif_sequence	991	995	short_function
IbGH3.10		motif_sequence	1498	1502	short_function
IbGH3.10	TCT-motif	TCTTAC	646	652	part of a light responsive element
IbGH3.10	CCGTCC motif	CCGTCC	457	463
IbGH3.10	MYB recognition site	CCGTTG	1680	1686
IbGH3.10	O2-site	GATGACATGG	848	857	cis-acting regulatory element involved in zein metabolism regulation
IbGH3.10	Box 4	ATTAAT	1652	1658	part of a conserved DNA module involved in light responsiveness
IbGH3.10	A-box	CCGTCC	457	463	cis-acting regulatory element
IbGH3.10	TCCC-motif	TCTCCCT	413	420	part of a light responsive element
IbGH3.10	TCCC-motif	TCTCCCT	421	428	part of a light responsive element
IbGH3.10	W box	TTGACC	1437	1443
IbGH3.10	TATA-box	taTATAAAtc	53	62	core promoter element around -30 of transcription start
IbGH3.10	TATA-box	TATAAAT	54	61	core promoter element around -30 of transcription start
IbGH3.10	TATA-box	TATAAA	55	61	core promoter element around -30 of transcription start
IbGH3.10	TATA-box	TATATAA	56	63	core promoter element around -30 of transcription start
IbGH3.10	TATA-box	TATAA	130	135	core promoter element around -30 of transcription start
IbGH3.10	TATA-box	TATAA	235	240	core promoter element around -30 of transcription start
IbGH3.10	TATA-box	TATAA	544	549	core promoter element around -30 of transcription start
IbGH3.10	TATA-box	TATATAA	552	559	core promoter element around -30 of transcription start
IbGH3.10	TATA-box	TATAA	938	943	core promoter element around -30 of transcription start
IbGH3.10	TATA-box	TATA	1105	1109	core promoter element around -30 of transcription start
IbGH3.10	TATA-box	ATATAT	1114	1120	core promoter element around -30 of transcription start
IbGH3.10	TATA-box	TATATA	1115	1121	core promoter element around -30 of transcription start
IbGH3.10	TATA-box	ATATAT	1116	1122	core promoter element around -30 of transcription start
IbGH3.10	TATA-box	TATA	1117	1121	core promoter element around -30 of transcription start
IbGH3.10	TATA-box	TATA	1151	1155	core promoter element around -30 of transcription start
IbGH3.10	TATA-box	ATATAT	1210	1216	core promoter element around -30 of transcription start
IbGH3.10	TATA-box	TATA	1211	1215	core promoter element around -30 of transcription start
IbGH3.10	TATA-box	TATA	1321	1325	core promoter element around -30 of transcription start
IbGH3.10	TATA-box	ATATAT	1335	1341	core promoter element around -30 of transcription start
IbGH3.10	TATA-box	TATATA	1336	1342	core promoter element around -30 of transcription start
IbGH3.10	TATA-box	ATATAT	1337	1343	core promoter element around -30 of transcription start
IbGH3.10	TATA-box	TATATA	1338	1344	core promoter element around -30 of transcription start
IbGH3.10	TATA-box	ATATAT	1339	1345	core promoter element around -30 of transcription start
IbGH3.10	TATA-box	TATA	1340	1344	core promoter element around -30 of transcription start
IbGH3.10	TATA-box	TATTTAAA	1420	1428	core promoter element around -30 of transcription start
IbGH3.10	TATA-box	ATATAT	1445	1451	core promoter element around -30 of transcription start
IbGH3.10	TATA-box	TATA	1446	1450	core promoter element around -30 of transcription start
IbGH3.10	TATA-box	ATATAT	1597	1603	core promoter element around -30 of transcription start
IbGH3.10	TATA-box	TATA	1598	1602	core promoter element around -30 of transcription start
IbGH3.10	TATA-box	TATAA	1639	1644	core promoter element around -30 of transcription start
IbGH3.10	TATA-box	TATA	1640	1644	core promoter element around -30 of transcription start
IbGH3.10	TATA-box	TATA	1645	1649	core promoter element around -30 of transcription start
IbGH3.10	TATA-box	TATATA	1702	1708	core promoter element around -30 of transcription start
IbGH3.10	TATA-box	ATATAT	1703	1709	core promoter element around -30 of transcription start
IbGH3.10	TATA-box	TATATA	1704	1710	core promoter element around -30 of transcription start
IbGH3.10	TATA-box	TATA	1706	1710	core promoter element around -30 of transcription start
IbGH3.10	TATA-box	TATAA	1758	1763	core promoter element around -30 of transcription start
IbGH3.10	TATA-box	TATA	1759	1763	core promoter element around -30 of transcription start
IbGH3.10	TATA-box	TATATA	1797	1803	core promoter element around -30 of transcription start
IbGH3.10	TATA-box	ATATAT	1798	1804	core promoter element around -30 of transcription start
IbGH3.10	TATA-box	TATATA	1799	1805	core promoter element around -30 of transcription start
IbGH3.10	TATA-box	TATA	1801	1805	core promoter element around -30 of transcription start
IbGH3.10	TATA-box	TATA	1827	1831	core promoter element around -30 of transcription start
IbGH3.10	TATA-box	TATAAA	1835	1841	core promoter element around -30 of transcription start
IbGH3.10	TATA-box	TATAA	1836	1841	core promoter element around -30 of transcription start
IbGH3.10	TATA-box	TATA	1837	1841	core promoter element around -30 of transcription start
IbGH3.10	MYB	CAACCA	96	102
IbGH3.10	MYB	CAACCA	100	106
IbGH3.10	MYB	CAACAG	1522	1528
IbGH3.10	as-1	TGACG	1099	1104
IbGH3.10	AAGAA-motif	gGTAAAGAAA	1147	1156
IbGH3.10	AT~TATA-box	TATATAAA	55	63
IbGH3.10	AT~TATA-box	TATATA	1115	1121
IbGH3.10	AT~TATA-box	TATATA	1336	1342
IbGH3.10	AT~TATA-box	TATATA	1338	1344
IbGH3.10	AT~TATA-box	TATATA	1702	1708
IbGH3.10	AT~TATA-box	TATATA	1704	1710
IbGH3.10	AT~TATA-box	TATATA	1797	1803
IbGH3.10	AT~TATA-box	TATATA	1799	1805
IbGH3.10	CAAT-box	CAAT	90	94
IbGH3.10	CAAT-box	CAAT	180	184
IbGH3.10	CAAT-box	CAAT	274	278
IbGH3.10	CAAT-box	CAAAT	687	692	common cis-acting element in promoter and enhancer regions
IbGH3.10	CAAT-box	CAAT	774	778
IbGH3.10	CAAT-box	CAAAT	919	924	common cis-acting element in promoter and enhancer regions
IbGH3.10	CAAT-box	CAAAT	1075	1080	common cis-acting element in promoter and enhancer regions
IbGH3.10	CAAT-box	CAAT	1217	1221
IbGH3.10	CAAT-box	CCAAT	1346	1351	common cis-acting element in promoter and enhancer regions
IbGH3.10	CAAT-box	CAAT	1382	1386
IbGH3.10	CAAT-box	CAAT	1537	1541
IbGH3.10	CAAT-box	CAAT	1768	1772
IbGH3.10	CAAT-box	CAAT	1899	1903
IbGH3.10	Myb-binding site	CAACAG	1522	1528
IbGH3.10	TATC-box	TATCCCA	446	453	cis-acting element involved in gibberellin-responsiveness
IbGH3.11	CAAT-box	CAAAT	470	475	common cis-acting element in promoter and enhancer regions
IbGH3.11	CAAT-box	CAAT	669	673
IbGH3.11	CAAT-box	CAAT	674	678
IbGH3.11	CAAT-box	CAAAT	751	756	common cis-acting element in promoter and enhancer regions
IbGH3.11	CAAT-box	CAAT	937	941
IbGH3.11	CAAT-box	CAAAT	967	972	common cis-acting element in promoter and enhancer regions
IbGH3.11	CAAT-box	CAAAT	1373	1378	common cis-acting element in promoter and enhancer regions
IbGH3.11	CAAT-box	CCAAT	1493	1498	common cis-acting element in promoter and enhancer regions
IbGH3.11	CAAT-box	CAAT	1518	1522
IbGH3.11	CAAT-box	CAAT	1529	1533
IbGH3.11	CAAT-box	CAAT	1798	1802
IbGH3.11	CAAT-box	CCAAT	1844	1849	common cis-acting element in promoter and enhancer regions
IbGH3.11	AE-box	AGAAACAA	1230	1238	part of a module for light response
IbGH3.11	AE-box	AGAAACAA	1242	1250	part of a module for light response
IbGH3.11	GATA-motif	AAGATAAGATT	633	643	part of a light responsive element
IbGH3.11	GATA-motif	GATAGGA	1250	1257	part of a light responsive element
IbGH3.11	TATA-box	TATAA	259	264	core promoter element around -30 of transcription start
IbGH3.11	TATA-box	TATACA	590	596	core promoter element around -30 of transcription start
IbGH3.11	TATA-box	TATAA	617	622	core promoter element around -30 of transcription start
IbGH3.11	TATA-box	TAAAGATT	738	746	core promoter element around -30 of transcription start
IbGH3.11	TATA-box	TATAAAA	834	841	core promoter element around -30 of transcription start
IbGH3.11	TATA-box	TATAAA	835	841	core promoter element around -30 of transcription start
IbGH3.11	TATA-box	TATAA	836	841	core promoter element around -30 of transcription start
IbGH3.11	TATA-box	TATAA	904	909	core promoter element around -30 of transcription start
IbGH3.11	TATA-box	TATA	1189	1193	core promoter element around -30 of transcription start
IbGH3.11	MYB	CAACCA	163	169
IbGH3.11	MYB	CAACCA	1026	1032
IbGH3.11	Box 4	ATTAAT	1449	1455	part of a conserved DNA module involved in light responsiveness
IbGH3.11	O2-site	GTTGACGTGA	1616	1625	cis-acting regulatory element involved in zein metabolism regulation
IbGH3.11	CCAAT-box	CAACGG	170	176	MYBHv1 binding site
IbGH3.11		motif_sequence	94	98	short_function
IbGH3.11		motif_sequence	445	449	short_function
IbGH3.11		motif_sequence	983	987	short_function
IbGH3.11		motif_sequence	1121	1125	short_function
IbGH3.11		motif_sequence	1131	1135	short_function
IbGH3.11		motif_sequence	1497	1501	short_function
IbGH3.11	Unnamed__4	CTCC	94	98
IbGH3.11	Unnamed__4	CTCC	322	326
IbGH3.11	Unnamed__4	CTCC	1963	1967
IbGH3.11	GT1-motif	GGTTAAT	1049	1056	light responsive element
IbGH3.11	GT1-motif	GGTTAA	1050	1056	light responsive element
IbGH3.11	GT1-motif	GGTTAA	1297	1303	light responsive element
IbGH3.11	GT1-motif	GGTTAA	1688	1694	light responsive element
IbGH3.11	GT1-motif	GGTTAA	1781	1787	light responsive element
IbGH3.11	TATA	TATAAAAT	833	841
IbGH3.11	Myb	TAACTG	986	992
IbGH3.11	MYC	CATTTG	1142	1148
IbGH3.11	MYC	CATTTG	1743	1749
IbGH3.11	MYC	CAATTG	1796	1802
IbGH3.11	STRE	AGGGG	776	781
IbGH3.13	Unnamed__4	CTCC	918	922
IbGH3.13	Unnamed__4	CTCC	938	942
IbGH3.13	Unnamed__4	CTCC	1195	1199
IbGH3.13		motif_sequence	524	528	short_function
IbGH3.13		motif_sequence	799	803	short_function
IbGH3.13		motif_sequence	865	869	short_function
IbGH3.13		motif_sequence	1115	1119	short_function
IbGH3.13		motif_sequence	1195	1199	short_function
IbGH3.13	TCT-motif	TCTTAC	1759	1765	part of a light responsive element
IbGH3.13	CCGTCC motif	CCGTCC	225	231
IbGH3.13	CCGTCC-box	CCGTCC	225	231
IbGH3.13	ARE	AAACCA	1708	1714	cis-acting regulatory element essential for the anaerobic induction
IbGH3.13	TATA	TATAAAAT	1902	1910
IbGH3.13	CAT-box	GCCACT	920	926	cis-acting regulatory element related to meristem expression
IbGH3.13	TATA-box	TATAAATA	617	625	core promoter element around -30 of transcription start
IbGH3.13	TATA-box	TATAAAT	618	625	core promoter element around -30 of transcription start
IbGH3.13	TATA-box	TATAAA	619	625	core promoter element around -30 of transcription start
IbGH3.13	TATA-box	TATAA	620	625	core promoter element around -30 of transcription start
IbGH3.13	TATA-box	TATATTTATATTT	749	761	core promoter element around -30 of transcription start
IbGH3.13	TATA-box	taTATAAAtc	1132	1141	core promoter element around -30 of transcription start
IbGH3.13	TATA-box	ATATAT	1133	1139	core promoter element around -30 of transcription start
IbGH3.13	TATA-box	TATATA	1134	1140	core promoter element around -30 of transcription start
IbGH3.13	TATA-box	ATATAT	1135	1141	core promoter element around -30 of transcription start
IbGH3.13	TATA-box	TATATA	1136	1142	core promoter element around -30 of transcription start
IbGH3.13	TATA-box	ATATAT	1137	1143	core promoter element around -30 of transcription start
IbGH3.13	TATA-box	TATATA	1138	1144	core promoter element around -30 of transcription start
IbGH3.13	TATA-box	TATA	1140	1144	core promoter element around -30 of transcription start
IbGH3.13	TATA-box	TATATAA	1200	1207	core promoter element around -30 of transcription start
IbGH3.13	TATA-box	TATATA	1201	1207	core promoter element around -30 of transcription start
IbGH3.13	TATA-box	TATA	1203	1207	core promoter element around -30 of transcription start
IbGH3.13	TATA-box	TACAAAA	1252	1259	core promoter element around -30 of transcription start
IbGH3.13	TATA-box	TATACA	1296	1302	core promoter element around -30 of transcription start
IbGH3.13	TATA-box	TATA	1298	1302	core promoter element around -30 of transcription start
IbGH3.13	TATA-box	TATA	1310	1314	core promoter element around -30 of transcription start
IbGH3.13	TATA-box	TATAAAA	1381	1388	core promoter element around -30 of transcription start
IbGH3.13	TATA-box	TATAAA	1382	1388	core promoter element around -30 of transcription start
IbGH3.13	TATA-box	TATAA	1383	1388	core promoter element around -30 of transcription start
IbGH3.13	TATA-box	TATA	1384	1388	core promoter element around -30 of transcription start
IbGH3.13	TATA-box	TATA	1401	1405	core promoter element around -30 of transcription start
IbGH3.13	TATA-box	taTATAAAg	1409	1418	core promoter element around -30 of transcription start
IbGH3.13	TATA-box	TATAAA	1410	1416	core promoter element around -30 of transcription start
IbGH3.13	TATA-box	TATATAA	1411	1418	core promoter element around -30 of transcription start
IbGH3.13	TATA-box	TATATA	1412	1418	core promoter element around -30 of transcription start
IbGH3.13	TATA-box	ATATAT	1413	1419	core promoter element around -30 of transcription start
IbGH3.13	TATA-box	TATA	1414	1418	core promoter element around -30 of transcription start
IbGH3.13	TATA-box	TATA	1494	1498	core promoter element around -30 of transcription start
IbGH3.13	TATA-box	taTATAAAtc	1501	1510	core promoter element around -30 of transcription start
IbGH3.13	TATA-box	TATAAAT	1502	1509	core promoter element around -30 of transcription start
IbGH3.13	TATA-box	TATAAA	1503	1509	core promoter element around -30 of transcription start
IbGH3.13	TATA-box	TATATAA	1504	1511	core promoter element around -30 of transcription start
IbGH3.13	TATA-box	TATATA	1505	1511	core promoter element around -30 of transcription start
IbGH3.13	TATA-box	ATATAT	1506	1512	core promoter element around -30 of transcription start
IbGH3.13	TATA-box	TATA	1507	1511	core promoter element around -30 of transcription start
IbGH3.13	TATA-box	TATATA	1586	1592	core promoter element around -30 of transcription start
IbGH3.13	TATA-box	TATA	1588	1592	core promoter element around -30 of transcription start
IbGH3.13	TATA-box	TATACA	1780	1786	core promoter element around -30 of transcription start
IbGH3.13	TATA-box	TATA	1782	1786	core promoter element around -30 of transcription start
IbGH3.13	TATA-box	TATA	1861	1865	core promoter element around -30 of transcription start
IbGH3.13	TATA-box	TATA	1876	1880	core promoter element around -30 of transcription start
IbGH3.13	TATA-box	TATAAAA	1903	1910	core promoter element around -30 of transcription start
IbGH3.13	TATA-box	TATAAA	1904	1910	core promoter element around -30 of transcription start
IbGH3.13	TATA-box	TATAA	1905	1910	core promoter element around -30 of transcription start
IbGH3.13	TATA-box	TATA	1906	1910	core promoter element around -30 of transcription start
IbGH3.13	TATA-box	TATAAAT	1988	1995	core promoter element around -30 of transcription start
IbGH3.13	TATA-box	TATAAA	1989	1995	core promoter element around -30 of transcription start
IbGH3.13	TATA-box	TATAA	1990	1995	core promoter element around -30 of transcription start
IbGH3.13	TATA-box	TATA	1991	1995	core promoter element around -30 of transcription start
IbGH3.13	TATC-box	TATCCCA	1129	1136	cis-acting element involved in gibberellin-responsiveness
IbGH3.13	AT~TATA-box	TATATA	1134	1140
IbGH3.13	AT~TATA-box	TATATA	1136	1142
IbGH3.13	AT~TATA-box	TATATA	1138	1144
IbGH3.13	AT~TATA-box	TATATA	1201	1207
IbGH3.13	AT~TATA-box	TATATAAA	1410	1418
IbGH3.13	AT~TATA-box	TATATA	1412	1418
IbGH3.13	AT~TATA-box	TATATAAA	1503	1511
IbGH3.13	AT~TATA-box	TATATA	1505	1511
IbGH3.13	AT~TATA-box	TATATA	1586	1592
IbGH3.13	CAAT-box	CAAT	63	67
IbGH3.13	CAAT-box	CAAT	538	542
IbGH3.13	CAAT-box	CAAT	1034	1038
IbGH3.13	CAAT-box	CAAAT	1355	1360	common cis-acting element in promoter and enhancer regions
IbGH3.13	CAAT-box	CAAT	1360	1364
IbGH3.13	CAAT-box	CAAT	1456	1460
IbGH3.13	CAAT-box	CAAT	1548	1552
IbGH3.13	CAAT-box	CAAAT	1743	1748	common cis-acting element in promoter and enhancer regions
IbGH3.13	Box 4	ATTAAT	1489	1495	part of a conserved DNA module involved in light responsiveness
IbGH3.13	GARE-motif	TCTGTTG	90	97	gibberellin-responsive element
IbGH3.13	ABRE4	CACGTA	760	766
IbGH3.13	O2-site	GATGATGTGG	680	690	cis-acting regulatory element involved in zein metabolism regulation
IbGH3.13	A-box	CCGTCC	225	231	cis-acting regulatory element
IbGH3.5	CCGTCC motif	CCGTCC	1127	1133
IbGH3.5	TCT-motif	TCTTAC	768	774	part of a light responsive element
IbGH3.5	WUN-motif	AAATTTCTT	746	755
IbGH3.5	G-Box	CACGTT	361	367	cis-acting regulatory element involved in light responsiveness
IbGH3.5	AP-1	TGAGTTAG	1534	1542
IbGH3.5		motif_sequence	32	36	short_function
IbGH3.5		motif_sequence	63	67	short_function
IbGH3.5		motif_sequence	117	121	short_function
IbGH3.5		motif_sequence	122	126	short_function
IbGH3.5		motif_sequence	146	150	short_function
IbGH3.5		motif_sequence	183	187	short_function
IbGH3.5		motif_sequence	188	192	short_function
IbGH3.5		motif_sequence	226	230	short_function
IbGH3.5		motif_sequence	779	783	short_function
IbGH3.5		motif_sequence	824	828	short_function
IbGH3.5		motif_sequence	1115	1119	short_function
IbGH3.5		motif_sequence	1660	1664	short_function
IbGH3.5		motif_sequence	1885	1889	short_function
IbGH3.5	Unnamed__4	CTCC	53	57
IbGH3.5	Unnamed__4	CTCC	95	99
IbGH3.5	Unnamed__4	CTCC	146	150
IbGH3.5	Unnamed__4	CTCC	183	187
IbGH3.5	Unnamed__4	CTCC	188	192
IbGH3.5	Unnamed__4	CTCC	800	804
IbGH3.5	Unnamed__4	CTCC	1913	1917
IbGH3.5	GA-motif	ATAGATAA	305	313	part of a light responsive element
IbGH3.5	Unnamed__6	taTAAATATct	1183	1193
IbGH3.5	I-box	AGATAAGG	270	278	part of a light responsive element
IbGH3.5	STRE	AGGGG	380	385
IbGH3.5	ARE	AAACCA	297	303	cis-acting regulatory element essential for the anaerobic induction
IbGH3.5	CCGTCC-box	CCGTCC	1127	1133
IbGH3.5	CAAT-box	CAAAT	46	51	common cis-acting element in promoter and enhancer regions
IbGH3.5	CAAT-box	CAAAT	88	93	common cis-acting element in promoter and enhancer regions
IbGH3.5	CAAT-box	CAAT	311	315
IbGH3.5	CAAT-box	CAAT	577	581
IbGH3.5	CAAT-box	CAAT	659	663
IbGH3.5	CAAT-box	CAAT	958	962
IbGH3.5	CAAT-box	CAAT	974	978
IbGH3.5	CAAT-box	CCAAT	1003	1008	common cis-acting element in promoter and enhancer regions
IbGH3.5	CAAT-box	CAAAT	1163	1168	common cis-acting element in promoter and enhancer regions
IbGH3.5	CAAT-box	CAAT	1218	1222
IbGH3.5	CAAT-box	CAAT	1240	1244
IbGH3.5	CAAT-box	CAAAT	1255	1260	common cis-acting element in promoter and enhancer regions
IbGH3.5	CAAT-box	CAAAT	1326	1331	common cis-acting element in promoter and enhancer regions
IbGH3.5	CAAT-box	CAAT	1359	1363
IbGH3.5	CAAT-box	CAAT	1499	1503
IbGH3.5	CAAT-box	CAAT	1521	1525
IbGH3.5	CAAT-box	CAAAT	1551	1556	common cis-acting element in promoter and enhancer regions
IbGH3.5	CAAT-box	CAAT	1589	1593
IbGH3.5	CAAT-box	CAAAT	1652	1657	common cis-acting element in promoter and enhancer regions
IbGH3.5	CAAT-box	CAAAT	1749	1754	common cis-acting element in promoter and enhancer regions
IbGH3.5	CAAT-box	CCAAT	1778	1783	common cis-acting element in promoter and enhancer regions
IbGH3.5	CAAT-box	CAAT	1787	1791
IbGH3.5	CAAT-box	CAAT	1818	1822
IbGH3.5	CAAT-box	CAAAT	1848	1853	common cis-acting element in promoter and enhancer regions
IbGH3.5	CAAT-box	CAAT	1875	1879
IbGH3.5	AT~TATA-box	TATATAAA	167	175
IbGH3.5	AT~TATA-box	TATATAAA	851	859
IbGH3.5	AT~TATA-box	TATATA	1154	1160
IbGH3.5	AT~TATA-box	TATATA	1156	1162
IbGH3.5	AT~TATA-box	TATATA	1158	1164
IbGH3.5	AT~TATA-box	TATATA	1182	1188
IbGH3.5	AAGAA-motif	GAAAGAA	900	907
IbGH3.5	AAGAA-motif	gGTAAAGAAA	1674	1683
IbGH3.5	as-1	TGACG	1367	1372
IbGH3.5	MYB	TAACCA	1258	1264
IbGH3.5	GATA-motif	AAGGATAAGG	1066	1075	part of a light responsive element
IbGH3.5	TATA-box	taTATAAAtc	165	174	core promoter element around -30 of transcription start
IbGH3.5	TATA-box	taTATAAAg	166	175	core promoter element around -30 of transcription start
IbGH3.5	TATA-box	TATAAA	167	173	core promoter element around -30 of transcription start
IbGH3.5	TATA-box	TATATAA	168	175	core promoter element around -30 of transcription start
IbGH3.5	TATA-box	TATAAGAA	369	377	core promoter element around -30 of transcription start
IbGH3.5	TATA-box	TATAA	372	377	core promoter element around -30 of transcription start
IbGH3.5	TATA-box	TATAA	475	480	core promoter element around -30 of transcription start
IbGH3.5	TATA-box	TATAAAA	652	659	core promoter element around -30 of transcription start
IbGH3.5	TATA-box	TATAAA	653	659	core promoter element around -30 of transcription start
IbGH3.5	TATA-box	TATAA	654	659	core promoter element around -30 of transcription start
IbGH3.5	TATA-box	TATTTAAA	714	722	core promoter element around -30 of transcription start
IbGH3.5	TATA-box	TACAAAA	820	827	core promoter element around -30 of transcription start
IbGH3.5	TATA-box	taTATAAAtc	849	858	core promoter element around -30 of transcription start
IbGH3.5	TATA-box	TATAAAT	850	857	core promoter element around -30 of transcription start
IbGH3.5	TATA-box	TATAAA	851	857	core promoter element around -30 of transcription start
IbGH3.5	TATA-box	TATATAA	852	859	core promoter element around -30 of transcription start
IbGH3.5	TATA-box	TATAA	888	893	core promoter element around -30 of transcription start
IbGH3.5	TATA-box	TATTTAAA	929	937	core promoter element around -30 of transcription start
IbGH3.5	TATA-box	TATAAA	1044	1050	core promoter element around -30 of transcription start
IbGH3.5	TATA-box	TATAA	1045	1050	core promoter element around -30 of transcription start
IbGH3.5	TATA-box	TATA	1046	1050	core promoter element around -30 of transcription start
IbGH3.5	TATA-box	ccTATAAAaa	1140	1149	core promoter element around -30 of transcription start
IbGH3.5	TATA-box	TATAAAA	1141	1148	core promoter element around -30 of transcription start
IbGH3.5	TATA-box	TATAAA	1142	1148	core promoter element around -30 of transcription start
IbGH3.5	TATA-box	TATAA	1143	1148	core promoter element around -30 of transcription start
IbGH3.5	TATA-box	TATA	1144	1148	core promoter element around -30 of transcription start
IbGH3.5	TATA-box	TATATTTATATTT	1151	1163	core promoter element around -30 of transcription start
IbGH3.5	TATA-box	ATATAT	1153	1159	core promoter element around -30 of transcription start
IbGH3.5	TATA-box	ATATAT	1155	1161	core promoter element around -30 of transcription start
IbGH3.5	TATA-box	TATATA	1156	1162	core promoter element around -30 of transcription start
IbGH3.5	TATA-box	ATATAT	1157	1163	core promoter element around -30 of transcription start
IbGH3.5	TATA-box	TATATA	1158	1164	core promoter element around -30 of transcription start
IbGH3.5	TATA-box	ATATAT	1159	1165	core promoter element around -30 of transcription start
IbGH3.5	TATA-box	TATA	1160	1164	core promoter element around -30 of transcription start
IbGH3.5	TATA-box	TATATAA	1181	1188	core promoter element around -30 of transcription start
IbGH3.5	TATA-box	TATATA	1182	1188	core promoter element around -30 of transcription start
IbGH3.5	TATA-box	ATATAT	1183	1189	core promoter element around -30 of transcription start
IbGH3.5	TATA-box	TATA	1184	1188	core promoter element around -30 of transcription start
IbGH3.5	TATA-box	TATAAATA	1186	1194	core promoter element around -30 of transcription start
IbGH3.5	TATA-box	TATAAAT	1187	1194	core promoter element around -30 of transcription start
IbGH3.5	TATA-box	TATAAA	1188	1194	core promoter element around -30 of transcription start
IbGH3.5	TATA-box	TATAA	1189	1194	core promoter element around -30 of transcription start
IbGH3.5	TATA-box	TATA	1190	1194	core promoter element around -30 of transcription start
IbGH3.5	TATA-box	TATAA	1235	1240	core promoter element around -30 of transcription start
IbGH3.5	TATA-box	TATA	1236	1240	core promoter element around -30 of transcription start
IbGH3.5	TATA-box	TATAA	1270	1275	core promoter element around -30 of transcription start
IbGH3.5	TATA-box	TATA	1271	1275	core promoter element around -30 of transcription start
IbGH3.5	TATA-box	TATA	1381	1385	core promoter element around -30 of transcription start
IbGH3.5	TATA-box	TATA	1431	1435	core promoter element around -30 of transcription start
IbGH3.5	TATA-box	TATA	1487	1491	core promoter element around -30 of transcription start
IbGH3.5	TATA-box	TATAA	1516	1521	core promoter element around -30 of transcription start
IbGH3.5	TATA-box	TATA	1517	1521	core promoter element around -30 of transcription start
IbGH3.5	TATA-box	TATAA	1703	1708	core promoter element around -30 of transcription start
IbGH3.5	TATA-box	TATA	1704	1708	core promoter element around -30 of transcription start
IbGH3.5	TATA-box	TATA	1933	1937	core promoter element around -30 of transcription start
IbGH3.5	TATA-box	TATACA	1971	1977	core promoter element around -30 of transcription start
IbGH3.5	TATA-box	TATA	1973	1977	core promoter element around -30 of transcription start
IbGH3.5	W box	TTGACC	1455	1461
IbGH3.5	A-box	CCGTCC	1127	1133	cis-acting regulatory element
IbGH3.5	Box 4	ATTAAT	1056	1062	part of a conserved DNA module involved in light responsiveness
IbGH3.5	Box 4	ATTAAT	1276	1282	part of a conserved DNA module involved in light responsiveness
IbGH3.5	Box 4	ATTAAT	1340	1346	part of a conserved DNA module involved in light responsiveness
IbGH3.5	Box 4	ATTAAT	1904	1910	part of a conserved DNA module involved in light responsiveness
IbGH3.5	MYB-like sequence	TAACCA	1258	1264

## Sheet: SAUR
GeneID	CARE Name	CARE Motif	Motif Start	Motif End	CARE Description
IbSAUR1	TGACG-motif	TGACG	843	848	cis-acting regulatory element involved in the MeJA-responsiveness
IbSAUR10	CGTCA-motif	CGTCA	367	372	cis-acting regulatory element involved in the MeJA-responsiveness
IbSAUR104	TGACG-motif	TGACG	1574	1579	cis-acting regulatory element involved in the MeJA-responsiveness
IbSAUR104	CGTCA-motif	CGTCA	1593	1598	cis-acting regulatory element involved in the MeJA-responsiveness
IbSAUR104	CGTCA-motif	CGTCA	1660	1665	cis-acting regulatory element involved in the MeJA-responsiveness
IbSAUR105	TGACG-motif	TGACG	1078	1083	cis-acting regulatory element involved in the MeJA-responsiveness
IbSAUR105	CGTCA-motif	CGTCA	1081	1086	cis-acting regulatory element involved in the MeJA-responsiveness
IbSAUR108	TGACG-motif	TGACG	846	851	cis-acting regulatory element involved in the MeJA-responsiveness
IbSAUR113	TGACG-motif	TGACG	1894	1899	cis-acting regulatory element involved in the MeJA-responsiveness
IbSAUR116	CGTCA-motif	CGTCA	299	304	cis-acting regulatory element involved in the MeJA-responsiveness
IbSAUR12	TGACG-motif	TGACG	746	751	cis-acting regulatory element involved in the MeJA-responsiveness
IbSAUR12	TGACG-motif	TGACG	819	824	cis-acting regulatory element involved in the MeJA-responsiveness
IbSAUR122	TGACG-motif	TGACG	570	575	cis-acting regulatory element involved in the MeJA-responsiveness
IbSAUR124	TGACG-motif	TGACG	1171	1176	cis-acting regulatory element involved in the MeJA-responsiveness
IbSAUR127	TGACG-motif	TGACG	925	930	cis-acting regulatory element involved in the MeJA-responsiveness
IbSAUR127	CGTCA-motif	CGTCA	922	927	cis-acting regulatory element involved in the MeJA-responsiveness
IbSAUR13	TGACG-motif	TGACG	238	243	cis-acting regulatory element involved in the MeJA-responsiveness
IbSAUR13	TGACG-motif	TGACG	1597	1602	cis-acting regulatory element involved in the MeJA-responsiveness
IbSAUR130	CGTCA-motif	CGTCA	1228	1233	cis-acting regulatory element involved in the MeJA-responsiveness
IbSAUR133	TGACG-motif	TGACG	330	335	cis-acting regulatory element involved in the MeJA-responsiveness
IbSAUR140	CGTCA-motif	CGTCA	580	585	cis-acting regulatory element involved in the MeJA-responsiveness
IbSAUR141	TGACG-motif	TGACG	1855	1860	cis-acting regulatory element involved in the MeJA-responsiveness
IbSAUR144	TGACG-motif	TGACG	1657	1662	cis-acting regulatory element involved in the MeJA-responsiveness
IbSAUR145	CGTCA-motif	CGTCA	390	395	cis-acting regulatory element involved in the MeJA-responsiveness
IbSAUR146	CGTCA-motif	CGTCA	1968	1973	cis-acting regulatory element involved in the MeJA-responsiveness
IbSAUR147	TGACG-motif	TGACG	1147	1152	cis-acting regulatory element involved in the MeJA-responsiveness
IbSAUR149	TGACG-motif	TGACG	276	281	cis-acting regulatory element involved in the MeJA-responsiveness
IbSAUR15	CGTCA-motif	CGTCA	122	127	cis-acting regulatory element involved in the MeJA-responsiveness
IbSAUR152	TGACG-motif	TGACG	1642	1647	cis-acting regulatory element involved in the MeJA-responsiveness
IbSAUR154	CGTCA-motif	CGTCA	1454	1459	cis-acting regulatory element involved in the MeJA-responsiveness
IbSAUR16	TGACG-motif	TGACG	1152	1157	cis-acting regulatory element involved in the MeJA-responsiveness
IbSAUR164	CGTCA-motif	CGTCA	329	334	cis-acting regulatory element involved in the MeJA-responsiveness
IbSAUR164	CGTCA-motif	CGTCA	1315	1320	cis-acting regulatory element involved in the MeJA-responsiveness
IbSAUR164	TGACG-motif	TGACG	1318	1323	cis-acting regulatory element involved in the MeJA-responsiveness
IbSAUR170	TGACG-motif	TGACG	1077	1082	cis-acting regulatory element involved in the MeJA-responsiveness
IbSAUR171	TGACG-motif	TGACG	482	487	cis-acting regulatory element involved in the MeJA-responsiveness
IbSAUR173	CGTCA-motif	CGTCA	6	11	cis-acting regulatory element involved in the MeJA-responsiveness
IbSAUR175	TGACG-motif	TGACG	1138	1143	cis-acting regulatory element involved in the MeJA-responsiveness
IbSAUR176	TGACG-motif	TGACG	346	351	cis-acting regulatory element involved in the MeJA-responsiveness
IbSAUR179	TGACG-motif	TGACG	756	761	cis-acting regulatory element involved in the MeJA-responsiveness
IbSAUR189	CGTCA-motif	CGTCA	1931	1936	cis-acting regulatory element involved in the MeJA-responsiveness
IbSAUR191	TGACG-motif	TGACG	66	71	cis-acting regulatory element involved in the MeJA-responsiveness
IbSAUR191	TGACG-motif	TGACG	304	309	cis-acting regulatory element involved in the MeJA-responsiveness
IbSAUR191	CGTCA-motif	CGTCA	370	375	cis-acting regulatory element involved in the MeJA-responsiveness
IbSAUR192	TGACG-motif	TGACG	1664	1669	cis-acting regulatory element involved in the MeJA-responsiveness
IbSAUR195	TGACG-motif	TGACG	37	42	cis-acting regulatory element involved in the MeJA-responsiveness
IbSAUR196	TGACG-motif	TGACG	841	846	cis-acting regulatory element involved in the MeJA-responsiveness
IbSAUR198	CGTCA-motif	CGTCA	1314	1319	cis-acting regulatory element involved in the MeJA-responsiveness
IbSAUR199	TGACG-motif	TGACG	205	210	cis-acting regulatory element involved in the MeJA-responsiveness
IbSAUR199	TGACG-motif	TGACG	1912	1917	cis-acting regulatory element involved in the MeJA-responsiveness
IbSAUR2	TGACG-motif	TGACG	1300	1305	cis-acting regulatory element involved in the MeJA-responsiveness
IbSAUR200	CGTCA-motif	CGTCA	724	729	cis-acting regulatory element involved in the MeJA-responsiveness
IbSAUR21	CGTCA-motif	CGTCA	1598	1603	cis-acting regulatory element involved in the MeJA-responsiveness
IbSAUR22	TGACG-motif	TGACG	600	605	cis-acting regulatory element involved in the MeJA-responsiveness
IbSAUR25	TGACG-motif	TGACG	1040	1045	cis-acting regulatory element involved in the MeJA-responsiveness
IbSAUR30	CGTCA-motif	CGTCA	1323	1328	cis-acting regulatory element involved in the MeJA-responsiveness
IbSAUR31	CGTCA-motif	CGTCA	1548	1553	cis-acting regulatory element involved in the MeJA-responsiveness
IbSAUR35	TGACG-motif	TGACG	1288	1293	cis-acting regulatory element involved in the MeJA-responsiveness
IbSAUR35	CGTCA-motif	CGTCA	1048	1053	cis-acting regulatory element involved in the MeJA-responsiveness
IbSAUR35	CGTCA-motif	CGTCA	1939	1944	cis-acting regulatory element involved in the MeJA-responsiveness
IbSAUR36	TGACG-motif	TGACG	756	761	cis-acting regulatory element involved in the MeJA-responsiveness
IbSAUR36	TGACG-motif	TGACG	1367	1372	cis-acting regulatory element involved in the MeJA-responsiveness
IbSAUR37	TGACG-motif	TGACG	1137	1142	cis-acting regulatory element involved in the MeJA-responsiveness
IbSAUR37	TGACG-motif	TGACG	1536	1541	cis-acting regulatory element involved in the MeJA-responsiveness
IbSAUR37	CGTCA-motif	CGTCA	1221	1226	cis-acting regulatory element involved in the MeJA-responsiveness
IbSAUR37	CGTCA-motif	CGTCA	1626	1631	cis-acting regulatory element involved in the MeJA-responsiveness
IbSAUR39	CGTCA-motif	CGTCA	1736	1741	cis-acting regulatory element involved in the MeJA-responsiveness
IbSAUR39	TGACG-motif	TGACG	734	739	cis-acting regulatory element involved in the MeJA-responsiveness
IbSAUR4	CGTCA-motif	CGTCA	840	845	cis-acting regulatory element involved in the MeJA-responsiveness
IbSAUR40	TGACG-motif	TGACG	238	243	cis-acting regulatory element involved in the MeJA-responsiveness
IbSAUR40	CGTCA-motif	CGTCA	198	203	cis-acting regulatory element involved in the MeJA-responsiveness
IbSAUR46	CGTCA-motif	CGTCA	1731	1736	cis-acting regulatory element involved in the MeJA-responsiveness
IbSAUR47	TGACG-motif	TGACG	1779	1784	cis-acting regulatory element involved in the MeJA-responsiveness
IbSAUR47	CGTCA-motif	CGTCA	921	926	cis-acting regulatory element involved in the MeJA-responsiveness
IbSAUR48	TGACG-motif	TGACG	1121	1126	cis-acting regulatory element involved in the MeJA-responsiveness
IbSAUR49	CGTCA-motif	CGTCA	1551	1556	cis-acting regulatory element involved in the MeJA-responsiveness
IbSAUR5	TGACG-motif	TGACG	491	496	cis-acting regulatory element involved in the MeJA-responsiveness
IbSAUR5	TGACG-motif	TGACG	595	600	cis-acting regulatory element involved in the MeJA-responsiveness
IbSAUR52	CGTCA-motif	CGTCA	1702	1707	cis-acting regulatory element involved in the MeJA-responsiveness
IbSAUR53	TGACG-motif	TGACG	483	488	cis-acting regulatory element involved in the MeJA-responsiveness
IbSAUR54	CGTCA-motif	CGTCA	1003	1008	cis-acting regulatory element involved in the MeJA-responsiveness
IbSAUR55	TGACG-motif	TGACG	1366	1371	cis-acting regulatory element involved in the MeJA-responsiveness
IbSAUR55	CGTCA-motif	CGTCA	1593	1598	cis-acting regulatory element involved in the MeJA-responsiveness
IbSAUR56	TGACG-motif	TGACG	1207	1212	cis-acting regulatory element involved in the MeJA-responsiveness
IbSAUR56	CGTCA-motif	CGTCA	795	800	cis-acting regulatory element involved in the MeJA-responsiveness
IbSAUR57	TGACG-motif	TGACG	1293	1298	cis-acting regulatory element involved in the MeJA-responsiveness
IbSAUR57	TGACG-motif	TGACG	1476	1481	cis-acting regulatory element involved in the MeJA-responsiveness
IbSAUR57	TGACG-motif	TGACG	1560	1565	cis-acting regulatory element involved in the MeJA-responsiveness
IbSAUR58	TGACG-motif	TGACG	1292	1297	cis-acting regulatory element involved in the MeJA-responsiveness
IbSAUR58	CGTCA-motif	CGTCA	1568	1573	cis-acting regulatory element involved in the MeJA-responsiveness
IbSAUR59	TGACG-motif	TGACG	940	945	cis-acting regulatory element involved in the MeJA-responsiveness
IbSAUR59	CGTCA-motif	CGTCA	248	253	cis-acting regulatory element involved in the MeJA-responsiveness
IbSAUR6	CGTCA-motif	CGTCA	442	447	cis-acting regulatory element involved in the MeJA-responsiveness
IbSAUR6	CGTCA-motif	CGTCA	832	837	cis-acting regulatory element involved in the MeJA-responsiveness
IbSAUR60	CGTCA-motif	CGTCA	1711	1716	cis-acting regulatory element involved in the MeJA-responsiveness
IbSAUR60	TGACG-motif	TGACG	1881	1886	cis-acting regulatory element involved in the MeJA-responsiveness
IbSAUR62	TGACG-motif	TGACG	303	308	cis-acting regulatory element involved in the MeJA-responsiveness
IbSAUR62	TGACG-motif	TGACG	366	371	cis-acting regulatory element involved in the MeJA-responsiveness
IbSAUR64	TGACG-motif	TGACG	1529	1534	cis-acting regulatory element involved in the MeJA-responsiveness
IbSAUR65	CGTCA-motif	CGTCA	1403	1408	cis-acting regulatory element involved in the MeJA-responsiveness
IbSAUR66	CGTCA-motif	CGTCA	903	908	cis-acting regulatory element involved in the MeJA-responsiveness
IbSAUR7	CGTCA-motif	CGTCA	211	216	cis-acting regulatory element involved in the MeJA-responsiveness
IbSAUR7	CGTCA-motif	CGTCA	874	879	cis-acting regulatory element involved in the MeJA-responsiveness
IbSAUR7	CGTCA-motif	CGTCA	1976	1981	cis-acting regulatory element involved in the MeJA-responsiveness
IbSAUR7	TGACG-motif	TGACG	466	471	cis-acting regulatory element involved in the MeJA-responsiveness
IbSAUR7	TGACG-motif	TGACG	1021	1026	cis-acting regulatory element involved in the MeJA-responsiveness
IbSAUR7	TGACG-motif	TGACG	1995	2000	cis-acting regulatory element involved in the MeJA-responsiveness
IbSAUR71	TGACG-motif	TGACG	842	847	cis-acting regulatory element involved in the MeJA-responsiveness
IbSAUR72	TGACG-motif	TGACG	971	976	cis-acting regulatory element involved in the MeJA-responsiveness
IbSAUR72	CGTCA-motif	CGTCA	968	973	cis-acting regulatory element involved in the MeJA-responsiveness
IbSAUR73	TGACG-motif	TGACG	1559	1564	cis-acting regulatory element involved in the MeJA-responsiveness
IbSAUR75	CGTCA-motif	CGTCA	1247	1252	cis-acting regulatory element involved in the MeJA-responsiveness
IbSAUR77	CGTCA-motif	CGTCA	320	325	cis-acting regulatory element involved in the MeJA-responsiveness
IbSAUR79	TGACG-motif	TGACG	472	477	cis-acting regulatory element involved in the MeJA-responsiveness
IbSAUR8	TGACG-motif	TGACG	1382	1387	cis-acting regulatory element involved in the MeJA-responsiveness
IbSAUR81	CGTCA-motif	CGTCA	1066	1071	cis-acting regulatory element involved in the MeJA-responsiveness
IbSAUR86	TGACG-motif	TGACG	1908	1913	cis-acting regulatory element involved in the MeJA-responsiveness
IbSAUR87	CGTCA-motif	CGTCA	1840	1845	cis-acting regulatory element involved in the MeJA-responsiveness
IbSAUR87	CGTCA-motif	CGTCA	1863	1868	cis-acting regulatory element involved in the MeJA-responsiveness
IbSAUR89	CGTCA-motif	CGTCA	958	963	cis-acting regulatory element involved in the MeJA-responsiveness
IbSAUR9	CGTCA-motif	CGTCA	213	218	cis-acting regulatory element involved in the MeJA-responsiveness
IbSAUR92	TGACG-motif	TGACG	1062	1067	cis-acting regulatory element involved in the MeJA-responsiveness
IbSAUR92	CGTCA-motif	CGTCA	1065	1070	cis-acting regulatory element involved in the MeJA-responsiveness
IbSAUR97	TGACG-motif	TGACG	276	281	cis-acting regulatory element involved in the MeJA-responsiveness
IbSAUR97	TGACG-motif	TGACG	413	418	cis-acting regulatory element involved in the MeJA-responsiveness
IbSAUR1	ABRE	ACGTG	840	845	cis-acting element involved in the abscisic acid responsiveness
IbSAUR1	ABRE	GCAACGTGTC	966	975	cis-acting element involved in the abscisic acid responsiveness
IbSAUR102	ABRE	ACGTG	141	146	cis-acting element involved in the abscisic acid responsiveness
IbSAUR102	ABRE	ACGTG	884	889	cis-acting element involved in the abscisic acid responsiveness
IbSAUR102	ABRE	ACGTG	1587	1592	cis-acting element involved in the abscisic acid responsiveness
IbSAUR114	ABRE	TACGGTC	415	422	cis-acting element involved in the abscisic acid responsiveness
IbSAUR123	ABRE	GCAACGTGTC	893	902	cis-acting element involved in the abscisic acid responsiveness
IbSAUR126	ABRE	ACGTG	1515	1520	cis-acting element involved in the abscisic acid responsiveness
IbSAUR127	ABRE	ACGTG	1458	1463	cis-acting element involved in the abscisic acid responsiveness
IbSAUR13	ABRE	ACGTG	1392	1397	cis-acting element involved in the abscisic acid responsiveness
IbSAUR131	ABRE	AACCCGG	988	995	cis-acting element involved in the abscisic acid responsiveness
IbSAUR137	ABRE	CGTACGTGCA	271	280	cis-acting element involved in the abscisic acid responsiveness
IbSAUR137	ABRE	ACGTG	274	279	cis-acting element involved in the abscisic acid responsiveness
IbSAUR145	ABRE	ACGTG	791	796	cis-acting element involved in the abscisic acid responsiveness
IbSAUR153	ABRE	ACGTG	470	475	cis-acting element involved in the abscisic acid responsiveness
IbSAUR16	ABRE	ACGTG	17	22	cis-acting element involved in the abscisic acid responsiveness
IbSAUR16	ABRE	ACGTG	1154	1159	cis-acting element involved in the abscisic acid responsiveness
IbSAUR16	ABRE	ACGTG	1585	1590	cis-acting element involved in the abscisic acid responsiveness
IbSAUR164	ABRE	CACGTG	1108	1114	cis-acting element involved in the abscisic acid responsiveness
IbSAUR164	ABRE	CACGTG	1117	1123	cis-acting element involved in the abscisic acid responsiveness
IbSAUR169	ABRE	ACGTG	177	182	cis-acting element involved in the abscisic acid responsiveness
IbSAUR171	ABRE	ACGTG	484	489	cis-acting element involved in the abscisic acid responsiveness
IbSAUR177	ABRE	GCAACGTGTC	1013	1022	cis-acting element involved in the abscisic acid responsiveness
IbSAUR180	ABRE	ACGTG	1104	1109	cis-acting element involved in the abscisic acid responsiveness
IbSAUR180	ABRE	GCCGCGTGGC	1475	1484	cis-acting element involved in the abscisic acid responsiveness
IbSAUR180	ABRE	GACACGTGGC	1492	1501	cis-acting element involved in the abscisic acid responsiveness
IbSAUR190	ABRE	ACGTG	1802	1807	cis-acting element involved in the abscisic acid responsiveness
IbSAUR191	ABRE	AACCCGG	453	460	cis-acting element involved in the abscisic acid responsiveness
IbSAUR191	ABRE	TACGGTC	713	720	cis-acting element involved in the abscisic acid responsiveness
IbSAUR193	ABRE	CACGTG	1679	1685	cis-acting element involved in the abscisic acid responsiveness
IbSAUR194	ABRE	CACGTG	345	351	cis-acting element involved in the abscisic acid responsiveness
IbSAUR194	ABRE	ACGTG	346	351	cis-acting element involved in the abscisic acid responsiveness
IbSAUR194	ABRE	GACACGTGGC	404	413	cis-acting element involved in the abscisic acid responsiveness
IbSAUR195	ABRE	ACGTG	503	508	cis-acting element involved in the abscisic acid responsiveness
IbSAUR195	ABRE	ACGTG	647	652	cis-acting element involved in the abscisic acid responsiveness
IbSAUR195	ABRE	CGCACGTGTC	1465	1474	cis-acting element involved in the abscisic acid responsiveness
IbSAUR195	ABRE	ACGTG	1581	1586	cis-acting element involved in the abscisic acid responsiveness
IbSAUR196	ABRE	ACGTG	782	787	cis-acting element involved in the abscisic acid responsiveness
IbSAUR198	ABRE	ACGTG	1338	1343	cis-acting element involved in the abscisic acid responsiveness
IbSAUR199	ABRE	ACGTG	1208	1213	cis-acting element involved in the abscisic acid responsiveness
IbSAUR199	ABRE	ACGTG	1910	1915	cis-acting element involved in the abscisic acid responsiveness
IbSAUR2	ABRE	ACGTG	1298	1303	cis-acting element involved in the abscisic acid responsiveness
IbSAUR3	ABRE	AACCCGG	699	706	cis-acting element involved in the abscisic acid responsiveness
IbSAUR30	ABRE	TACGTGTC	450	458	cis-acting element involved in the abscisic acid responsiveness
IbSAUR30	ABRE	ACGTG	451	456	cis-acting element involved in the abscisic acid responsiveness
IbSAUR30	ABRE	CGTACGTGCA	1934	1943	cis-acting element involved in the abscisic acid responsiveness
IbSAUR30	ABRE	ACGTG	1937	1942	cis-acting element involved in the abscisic acid responsiveness
IbSAUR33	ABRE	ACGTG	1143	1148	cis-acting element involved in the abscisic acid responsiveness
IbSAUR34	ABRE	ACGTG	900	905	cis-acting element involved in the abscisic acid responsiveness
IbSAUR35	ABRE	ACGTG	332	337	cis-acting element involved in the abscisic acid responsiveness
IbSAUR39	ABRE	ACGTG	1743	1748	cis-acting element involved in the abscisic acid responsiveness
IbSAUR4	ABRE	ACGTG	1022	1027	cis-acting element involved in the abscisic acid responsiveness
IbSAUR41	ABRE	ACGTG	1388	1393	cis-acting element involved in the abscisic acid responsiveness
IbSAUR44	ABRE	CACGTG	1663	1669	cis-acting element involved in the abscisic acid responsiveness
IbSAUR47	ABRE	TACGGTC	455	462	cis-acting element involved in the abscisic acid responsiveness
IbSAUR47	ABRE	CACGTG	524	530	cis-acting element involved in the abscisic acid responsiveness
IbSAUR47	ABRE	ACGTG	525	530	cis-acting element involved in the abscisic acid responsiveness
IbSAUR47	ABRE	ACGTG	1781	1786	cis-acting element involved in the abscisic acid responsiveness
IbSAUR49	ABRE	CGCACGTGTC	131	140	cis-acting element involved in the abscisic acid responsiveness
IbSAUR50	ABRE	CACGTG	1972	1978	cis-acting element involved in the abscisic acid responsiveness
IbSAUR56	ABRE	ACGTG	1582	1587	cis-acting element involved in the abscisic acid responsiveness
IbSAUR57	ABRE	ACGTG	218	223	cis-acting element involved in the abscisic acid responsiveness
IbSAUR58	ABRE	ACGTG	536	541	cis-acting element involved in the abscisic acid responsiveness
IbSAUR59	ABRE	ACGTG	839	844	cis-acting element involved in the abscisic acid responsiveness
IbSAUR59	ABRE	ACGTG	938	943	cis-acting element involved in the abscisic acid responsiveness
IbSAUR59	ABRE	ACGTG	1011	1016	cis-acting element involved in the abscisic acid responsiveness
IbSAUR59	ABRE	CACGTG	1504	1510	cis-acting element involved in the abscisic acid responsiveness
IbSAUR60	ABRE	ACGTG	732	737	cis-acting element involved in the abscisic acid responsiveness
IbSAUR61	ABRE	ACGTG	1198	1203	cis-acting element involved in the abscisic acid responsiveness
IbSAUR62	ABRE	ACGTG	575	580	cis-acting element involved in the abscisic acid responsiveness
IbSAUR63	ABRE	ACGTG	631	636	cis-acting element involved in the abscisic acid responsiveness
IbSAUR63	ABRE	TACGGTC	1258	1265	cis-acting element involved in the abscisic acid responsiveness
IbSAUR63	ABRE	ACGTG	1426	1431	cis-acting element involved in the abscisic acid responsiveness
IbSAUR64	ABRE	ACGTG	591	596	cis-acting element involved in the abscisic acid responsiveness
IbSAUR78	ABRE	ACGTG	1752	1757	cis-acting element involved in the abscisic acid responsiveness
IbSAUR8	ABRE	TACGGTC	20	27	cis-acting element involved in the abscisic acid responsiveness
IbSAUR86	ABRE	ACGTG	639	644	cis-acting element involved in the abscisic acid responsiveness
IbSAUR86	ABRE	ACGTG	1544	1549	cis-acting element involved in the abscisic acid responsiveness
IbSAUR91	ABRE	ACGTG	481	486	cis-acting element involved in the abscisic acid responsiveness
IbSAUR1	ERE	ATTTTAAA	105	113
IbSAUR10	ERE	ATTTTAAA	108	116
IbSAUR10	ERE	ATTTTAAA	669	677
IbSAUR102	ERE	ATTTTAAA	567	575
IbSAUR102	ERE	ATTTTAAA	1912	1920
IbSAUR11	ERE	ATTTTAAA	1142	1150
IbSAUR11	ERE	ATTTTAAA	1255	1263
IbSAUR122	ERE	ATTTTAAA	331	339
IbSAUR126	ERE	ATTTCATA	392	400
IbSAUR126	ERE	ATTTTAAA	641	649
IbSAUR13	ERE	ATTTTAAA	1090	1098
IbSAUR135	ERE	ATTTTAAA	772	780
IbSAUR135	ERE	ATTTCATA	1744	1752
IbSAUR137	ERE	ATTTCATA	954	962
IbSAUR14	ERE	ATTTTAAA	6	14
IbSAUR143	ERE	ATTTCATA	1742	1750
IbSAUR144	ERE	ATTTCATA	1689	1697
IbSAUR146	ERE	ATTTCATA	272	280
IbSAUR149	ERE	ATTTCATA	241	249
IbSAUR149	ERE	ATTTTAAA	889	897
IbSAUR15	ERE	ATTTCATA	1667	1675
IbSAUR163	ERE	ATTTTAAA	265	273
IbSAUR164	ERE	ATTTTAAA	358	366
IbSAUR164	ERE	ATTTTAAA	1818	1826
IbSAUR166	ERE	ATTTTAAA	764	772
IbSAUR166	ERE	ATTTCATA	1725	1733
IbSAUR168	ERE	ATTTCATA	955	963
IbSAUR169	ERE	ATTTTAAA	460	468
IbSAUR173	ERE	ATTTTAAA	503	511
IbSAUR174	ERE	ATTTCATA	270	278
IbSAUR175	ERE	ATTTCATA	1773	1781
IbSAUR176	ERE	ATTTCATA	307	315
IbSAUR176	ERE	ATTTTAAA	964	972
IbSAUR18	ERE	ATTTTAAA	248	256
IbSAUR191	ERE	ATTTTAAA	585	593
IbSAUR192	ERE	ATTTTAAA	296	304
IbSAUR194	ERE	ATTTCATA	645	653
IbSAUR196	ERE	ATTTTAAA	994	1002
IbSAUR199	ERE	ATTTTAAA	1626	1634
IbSAUR200	ERE	ATTTCATA	1150	1158
IbSAUR26	ERE	ATTTTAAA	59	67
IbSAUR26	ERE	ATTTCATA	1415	1423
IbSAUR32	ERE	ATTTTAAA	334	342
IbSAUR32	ERE	ATTTTAAA	1025	1033
IbSAUR32	ERE	ATTTTAAA	1410	1418
IbSAUR34	ERE	ATTTTAAA	1319	1327
IbSAUR34	ERE	ATTTTAAA	1441	1449
IbSAUR37	ERE	ATTTCATA	1003	1011
IbSAUR37	ERE	ATTTCATA	1028	1036
IbSAUR38	ERE	ATTTCATA	360	368
IbSAUR38	ERE	ATTTTAAA	1677	1685
IbSAUR4	ERE	ATTTTAAA	629	637
IbSAUR4	ERE	ATTTTAAA	944	952
IbSAUR4	ERE	ATTTTAAA	960	968
IbSAUR44	ERE	ATTTTAAA	914	922
IbSAUR49	ERE	ATTTTAAA	265	273
IbSAUR55	ERE	ATTTTAAA	1409	1417
IbSAUR55	ERE	ATTTTAAA	1549	1557
IbSAUR55	ERE	ATTTTAAA	1832	1840
IbSAUR56	ERE	ATTTTAAA	468	476
IbSAUR57	ERE	ATTTCATA	621	629
IbSAUR57	ERE	ATTTTAAA	1353	1361
IbSAUR57	ERE	ATTTTAAA	1809	1817
IbSAUR6	ERE	ATTTTAAA	936	944
IbSAUR6	ERE	ATTTTAAA	952	960
IbSAUR61	ERE	ATTTTAAA	1889	1897
IbSAUR62	ERE	ATTTTAAA	1006	1014
IbSAUR62	ERE	ATTTTAAA	1225	1233
IbSAUR62	ERE	ATTTTAAA	1970	1978
IbSAUR64	ERE	ATTTCATA	837	845
IbSAUR64	ERE	ATTTTAAA	1427	1435
IbSAUR65	ERE	ATTTTAAA	1654	1662
IbSAUR67	ERE	ATTTTAAA	610	618
IbSAUR71	ERE	ATTTTAAA	32	40
IbSAUR73	ERE	ATTTTAAA	1677	1685
IbSAUR76	ERE	ATTTTAAA	112	120
IbSAUR76	ERE	ATTTCATA	360	368
IbSAUR85	ERE	ATTTCATA	1621	1629
IbSAUR87	ERE	ATTTCATA	377	385
IbSAUR9	ERE	ATTTTAAA	913	921
IbSAUR91	ERE	ATTTTAAA	1351	1359
IbSAUR91	ERE	ATTTCATA	1600	1608
IbSAUR92	ERE	ATTTTAAA	414	422
IbSAUR94	ERE	ATTTTAAA	1918	1926
IbSAUR1	P-box	CCTTTTG	670	677	gibberellin-responsive element
IbSAUR103	GARE-motif	TCTGTTG	497	504	gibberellin-responsive element
IbSAUR104	TATC-box	TATCCCA	277	284	cis-acting element involved in gibberellin-responsiveness
IbSAUR108	P-box	CAACAAACCCCTT	1158	1170	gibberellin-responsive element and part of a light responsive element
IbSAUR109	GARE-motif	TCTGTTG	1706	1713	gibberellin-responsive element
IbSAUR111	P-box	CCTTTTG	663	670	gibberellin-responsive element
IbSAUR111	TATC-box	TATCCCA	1593	1600	cis-acting element involved in gibberellin-responsiveness
IbSAUR112	P-box	CCTTTTG	1386	1393	gibberellin-responsive element
IbSAUR113	P-box	CAACAAACCCCTT	1661	1673	gibberellin-responsive element and part of a light responsive element
IbSAUR114	GARE-motif	TCTGTTG	1494	1501	gibberellin-responsive element
IbSAUR115	GARE-motif	TCTGTTG	716	723	gibberellin-responsive element
IbSAUR118	P-box	CAACAAACCCCTT	1021	1033	gibberellin-responsive element and part of a light responsive element
IbSAUR119	TATC-box	TATCCCA	260	267	cis-acting element involved in gibberellin-responsiveness
IbSAUR120	TATC-box	TATCCCA	209	216	cis-acting element involved in gibberellin-responsiveness
IbSAUR121	P-box	CAACAAACCCCTT	1166	1178	gibberellin-responsive element and part of a light responsive element
IbSAUR121	P-box	CCTTTTG	1527	1534	gibberellin-responsive element
IbSAUR121	TATC-box	TATCCCA	816	823	cis-acting element involved in gibberellin-responsiveness
IbSAUR123	P-box	CCTTTTG	846	853	gibberellin-responsive element
IbSAUR126	P-box	CAACAAACCCCTT	964	976	gibberellin-responsive element and part of a light responsive element
IbSAUR128	P-box	CCTTTTG	593	600	gibberellin-responsive element
IbSAUR130	P-box	CAACAAACCCCTT	1150	1162	gibberellin-responsive element and part of a light responsive element
IbSAUR133	P-box	CCTTTTG	1603	1610	gibberellin-responsive element
IbSAUR134	TATC-box	TATCCCA	216	223	cis-acting element involved in gibberellin-responsiveness
IbSAUR135	P-box	CAACAAACCCCTT	1148	1160	gibberellin-responsive element and part of a light responsive element
IbSAUR136	P-box	CCTTTTG	1524	1531	gibberellin-responsive element
IbSAUR136	TATC-box	TATCCCA	628	635	cis-acting element involved in gibberellin-responsiveness
IbSAUR139	TATC-box	TATCCCA	1833	1840	cis-acting element involved in gibberellin-responsiveness
IbSAUR142	P-box	CAACAAACCCCTT	890	902	gibberellin-responsive element and part of a light responsive element
IbSAUR146	P-box	CAACAAACCCCTT	860	872	gibberellin-responsive element and part of a light responsive element
IbSAUR147	TATC-box	TATCCCA	1790	1797	cis-acting element involved in gibberellin-responsiveness
IbSAUR150	TATC-box	TATCCCA	161	168	cis-acting element involved in gibberellin-responsiveness
IbSAUR151	P-box	CAACAAACCCCTT	732	744	gibberellin-responsive element and part of a light responsive element
IbSAUR152	TATC-box	TATCCCA	1709	1716	cis-acting element involved in gibberellin-responsiveness
IbSAUR157	P-box	CAACAAACCCCTT	32	44	gibberellin-responsive element and part of a light responsive element
IbSAUR157	P-box	CAACAAACCCCTT	1082	1094	gibberellin-responsive element and part of a light responsive element
IbSAUR159	P-box	CCTTTTG	195	202	gibberellin-responsive element
IbSAUR161	P-box	CAACAAACCCCTT	1114	1126	gibberellin-responsive element and part of a light responsive element
IbSAUR162	TATC-box	TATCCCA	1318	1325	cis-acting element involved in gibberellin-responsiveness
IbSAUR162	P-box	CCTTTTG	1514	1521	gibberellin-responsive element
IbSAUR165	TATC-box	TATCCCA	219	226	cis-acting element involved in gibberellin-responsiveness
IbSAUR166	P-box	CAACAAACCCCTT	1126	1138	gibberellin-responsive element and part of a light responsive element
IbSAUR167	P-box	CCTTTTG	1525	1532	gibberellin-responsive element
IbSAUR171	TATC-box	TATCCCA	1831	1838	cis-acting element involved in gibberellin-responsiveness
IbSAUR172	P-box	CCTTTTG	1590	1597	gibberellin-responsive element
IbSAUR174	P-box	CAACAAACCCCTT	861	873	gibberellin-responsive element and part of a light responsive element
IbSAUR175	TATC-box	TATCCCA	1779	1786	cis-acting element involved in gibberellin-responsiveness
IbSAUR177	TATC-box	TATCCCA	162	169	cis-acting element involved in gibberellin-responsiveness
IbSAUR179	TATC-box	TATCCCA	13	20	cis-acting element involved in gibberellin-responsiveness
IbSAUR18	TATC-box	TATCCCA	64	71	cis-acting element involved in gibberellin-responsiveness
IbSAUR18	GARE-motif	TCTGTTG	228	235	gibberellin-responsive element
IbSAUR182	P-box	CAACAAACCCCTT	1102	1114	gibberellin-responsive element and part of a light responsive element
IbSAUR183	TATC-box	TATCCCA	209	216	cis-acting element involved in gibberellin-responsiveness
IbSAUR187	P-box	CAACAAACCCCTT	527	539	gibberellin-responsive element and part of a light responsive element
IbSAUR189	TATC-box	TATCCCA	1679	1686	cis-acting element involved in gibberellin-responsiveness
IbSAUR191	P-box	CCTTTTG	526	533	gibberellin-responsive element
IbSAUR2	P-box	CCTTTTG	735	742	gibberellin-responsive element
IbSAUR20	TATC-box	TATCCCA	147	154	cis-acting element involved in gibberellin-responsiveness
IbSAUR20	GARE-motif	TCTGTTG	302	309	gibberellin-responsive element
IbSAUR21	GARE-motif	TCTGTTG	756	763	gibberellin-responsive element
IbSAUR22	GARE-motif	TCTGTTG	1800	1807	gibberellin-responsive element
IbSAUR23	GARE-motif	TCTGTTG	359	366	gibberellin-responsive element
IbSAUR23	TATC-box	TATCCCA	1175	1182	cis-acting element involved in gibberellin-responsiveness
IbSAUR24	TATC-box	TATCCCA	197	204	cis-acting element involved in gibberellin-responsiveness
IbSAUR25	P-box	CAACAAACCCCTT	982	994	gibberellin-responsive element and part of a light responsive element
IbSAUR25	GARE-motif	TCTGTTG	560	567	gibberellin-responsive element
IbSAUR25	GARE-motif	TCTGTTG	1786	1793	gibberellin-responsive element
IbSAUR26	TATC-box	TATCCCA	1816	1823	cis-acting element involved in gibberellin-responsiveness
IbSAUR27	P-box	CAACAAACCCCTT	998	1010	gibberellin-responsive element and part of a light responsive element
IbSAUR27	GARE-motif	TCTGTTG	567	574	gibberellin-responsive element
IbSAUR27	GARE-motif	TCTGTTG	1811	1818	gibberellin-responsive element
IbSAUR28	GARE-motif	TCTGTTG	410	417	gibberellin-responsive element
IbSAUR29	GARE-motif	TCTGTTG	1760	1767	gibberellin-responsive element
IbSAUR3	TATC-box	TATCCCA	1169	1176	cis-acting element involved in gibberellin-responsiveness
IbSAUR32	TATC-box	TATCCCA	170	177	cis-acting element involved in gibberellin-responsiveness
IbSAUR38	TATC-box	TATCCCA	455	462	cis-acting element involved in gibberellin-responsiveness
IbSAUR38	GARE-motif	TCTGTTG	919	926	gibberellin-responsive element
IbSAUR39	TATC-box	TATCCCA	303	310	cis-acting element involved in gibberellin-responsiveness
IbSAUR4	P-box	CCTTTTG	487	494	gibberellin-responsive element
IbSAUR40	TATC-box	TATCCCA	545	552	cis-acting element involved in gibberellin-responsiveness
IbSAUR43	P-box	CCTTTTG	1614	1621	gibberellin-responsive element
IbSAUR46	TATC-box	TATCCCA	607	614	cis-acting element involved in gibberellin-responsiveness
IbSAUR46	P-box	CCTTTTG	1722	1729	gibberellin-responsive element
IbSAUR47	TATC-box	TATCCCA	167	174	cis-acting element involved in gibberellin-responsiveness
IbSAUR49	GARE-motif	TCTGTTG	1204	1211	gibberellin-responsive element
IbSAUR5	TATC-box	TATCCCA	1271	1278	cis-acting element involved in gibberellin-responsiveness
IbSAUR5	GARE-motif	TCTGTTG	334	341	gibberellin-responsive element
IbSAUR52	TATC-box	TATCCCA	76	83	cis-acting element involved in gibberellin-responsiveness
IbSAUR53	TATC-box	TATCCCA	1510	1517	cis-acting element involved in gibberellin-responsiveness
IbSAUR6	P-box	CCTTTTG	480	487	gibberellin-responsive element
IbSAUR6	GARE-motif	TCTGTTG	1832	1839	gibberellin-responsive element
IbSAUR60	TATC-box	TATCCCA	1059	1066	cis-acting element involved in gibberellin-responsiveness
IbSAUR63	P-box	CCTTTTG	1297	1304	gibberellin-responsive element
IbSAUR63	P-box	CCTTTTG	1553	1560	gibberellin-responsive element
IbSAUR63	P-box	CCTTTTG	1663	1670	gibberellin-responsive element
IbSAUR65	TATC-box	TATCCCA	845	852	cis-acting element involved in gibberellin-responsiveness
IbSAUR66	P-box	CAACAAACCCCTT	976	988	gibberellin-responsive element and part of a light responsive element
IbSAUR68	P-box	CAACAAACCCCTT	851	863	gibberellin-responsive element and part of a light responsive element
IbSAUR71	P-box	CAACAAACCCCTT	1154	1166	gibberellin-responsive element and part of a light responsive element
IbSAUR74	TATC-box	TATCCCA	1561	1568	cis-acting element involved in gibberellin-responsiveness
IbSAUR75	P-box	CAACAAACCCCTT	1169	1181	gibberellin-responsive element and part of a light responsive element
IbSAUR77	P-box	CCTTTTG	808	815	gibberellin-responsive element
IbSAUR78	TATC-box	TATCCCA	1195	1202	cis-acting element involved in gibberellin-responsiveness
IbSAUR78	P-box	CCTTTTG	484	491	gibberellin-responsive element
IbSAUR79	TATC-box	TATCCCA	1786	1793	cis-acting element involved in gibberellin-responsiveness
[truncated: 16,065 more rows]
