# Supplementary material for: Genome-wide identification, characterization, and expression analysis of the sweet potato (Ipomoea batatas [L.] Lam.) ARF, Aux/IAA, GH3, and SAUR gene families
Source: BMC Plant Biol. 2023 Dec 7;23:622. doi: 10.1186/s12870-023-04598-w (PMC10701959; doi:10.1186/s12870-023-04598-w)
Supplement: Supplementary file 15 — Additional file 15: Table S5. Cis-acting regulatory elements in the promoter regions of selected DEGs. [file 12870_2023_4598_MOESM15_ESM.xlsx]

## Sheet: Sheet1
Gene ID	Up-/ Down- regulated	Cis-acting regulatory elements (related to hormone signalling or growth and development responses)
		Light responsiveness	Auxin Responsiveness	GA Responsiveness	ABA Responsiveness	Salicylic acid responsiveness	MeJA responsiveness	Ethylene responsiveness	Defense and stress response	ARE	O2 site	GCN4_motif	Low temperature responsiveness	circadian	meristem expression	Drought inducibility	WUN motif (wounding)	Anoxic specific inducibility	RY-element (seed-specific regulation)	AC-I, AC-II (negative regulation of phhloem expression)	DRE (dehydration-responsive element)	MBSI (flavonoid biosynthetic gene regulation)	WRE3 (Wounding and pathogen response element)	STRE (Stress responsive element)	as-1 (abiotic stress response)
IbARF8	UP	3	0	1	0	1	2	1	0	1	0	1	1	0	0	0	0	0	0	0	0	0	0	3	0
IbARF26	UP	13	0	0	1	1	1	0	1	1	1	0	0	0	0	0	0	0	0	0	0	0	0	1	1
IbARF10	UP	4	0	1	0	1	1	1	0	1	0	0	0	1	1	0	0	0	0	0	0	0	1	1	1
IbARF12	UP	5	1	1	0	0	1	0	0	0	0	0	0	0	1	0	0	0	0	0	0	0	0	0	1
IbARF5	DOWN	5	0	1	2	0	0	0	1	1	0	0	1	0	0	1	0	0	0	0	0	0	1	3	0
IbARF4	UP	5	0	0	0	1	0	0	1	0	0	0	0	0	1	1	0	0	0	0	0	0	0	1	0
IbARF18	UP	8	0	1	0	0	0	1	0	2	0	0	0	0	0	1	0	0	0	0	0	0	1	2	0
IbIAA24	UP	10	0	1	0	0	3	0	0	2	0	0	0	0	0	0	0	0	3	0	0	0	2	0	1
IbIAA5a	UP	4	0	0	0	0	2	0	0	1	2	0	1	0	0	0	1	0	0	0	0	1	1	0	0
IbIAA2	UP	5	0	0	0	0	0	0	0	0	0	0	0	0	2	1	0	0	0	0	1	0	1	1	0
IbIAA15a	UP	8	0	0	5	0	0	0	0	0	0	0	0	0	1	0	0	1	0	0	0	0	0	1	0
IbIAA16	UP	5	0	1	0	1	1	2	0	1	0	0	0	0	0	0	2	0	0	0	0	0	0	1	0
IbIAA17	UP	11	0	0	6	2	1	1	1	0	0	0	1	0	1	0	2	0	0	0	0	0	0	1	0
IbIAA31	DOWN	7	1	0	3	0	1	1	0	1	0	0	0	0	2	1	0	0	0	0	0	0	1	0	1
IbIAA26	DOWN	9	1	2	0	0	0	0	1	0	0	0	0	0	0	0	0	0	0	0	0	0	0	3	0
IbIAA1	DOWN	8	1	0	2	0	3	0	0	1	0	0	0	0	0	2	0	0	0	0	0	0	1	1	0
IbGH3.5	UP	9	0	0	0	0	3	1	0	1	0	0	0	0	0	0	1	0	0	0	0	0	0	1	1
IbGH3.8	UP	4	0	0	3	0	5	0	0	0	1	1	0	0	0	0	1	0	0	0	0	0	0	0	2
IbGH3.13	DOWN	2	0	2	0	0	0	0	0	1	1	0	0	0	1	0	0	0	0	0	0	0	0	0	0
IbGH3.12	DOWN	3	0	2	0	0	0	0	0	2	1	0	0	0	2	0	0	0	0	0	0	0	0	0	0
IbGH3.6	DOWN	5	1	1	2	1	3	1	0	0	1	0	0	0	1	0	0	1	0	0	1	0	0	1	2
IbGH3.1	DOWN	9	2	0	3	1	3	0	0	2	1	0	0	0	0	1	0	0	0	0	0	0	0	1	2
IbGH3.7	DOWN	11	0	0	2	1	1	1	0	2	1	0	0	0	1	0	0	0	0	0	0	0	0	0	1
IbGH3.3	DOWN	9	0	0	1	0	2	2	0	1	0	0	0	0	0	0	0	0	0	0	0	0	1	0	1
IbGH3.2	DOWN	10	0	0	1	0	2	1	0	1	0	0	0	1	0	1	0	0	0	0	0	0	1	0	1
IbSAUR64	UP	3	0	0	1	0	1	2	0	0	0	0	0	0	0	0	0	0	0	0	0	0	1	0	1
IbSAUR47	UP	3	0	1	4	0	2	0	0	1	0	0	0	0	0	0	0	1	0	0	0	0	0	1	1
IbSAUR49	UP	6	0	1	1	0	1	1	0	1	1	0	1	0	0	0	0	0	0	0	0	0	0	1	0
IbSAUR61	UP	2	1	0	1	0	0	1	0	0	0	0	0	1	0	0	0	0	0	0	0	0	0	2	0
IbSAUR2	UP	9	1	1	1	1	1	0	0	2	0	0	0	0	0	0	0	0	1	0	0	0	0	1	1
IbSAUR12	UP	3	0	0	0	0	2	0	0	1	0	0	1	0	1	0	1	0	0	0	0	0	1	2	2
IbSAUR3	UP	6	0	1	1	0	0	0	0	3	0	0	0	0	0	0	0	0	0	0	0	0	3	1	0
IbSAUR48	UP	3	0	0	0	1	1	0	0	2	0	0	0	0	0	0	0	0	1	0	0	0	1	2	1
IbSAUR13	UP	2	0	0	1	0	2	1	1	2	0	1	0	0	0	1	1	0	1	0	0	0	1	0	2
IbSAUR191	UP	4	1	1	2	0	3	1	0	3	0	0	0	0	0	3	0	0	0	0	0	0	0	1	1
IbSAUR11	UP	9	1	0	0	1	0	2	0	0	0	0	0	0	0	1	0	0	0	0	0	0	1	1	0
IbSAUR196	UP	9	0	0	1	0	1	1	0	1	0	0	2	0	0	0	1	0	0	0	0	0	0	1	1
IbSAUR4	UP/DOWN	11	0	1	1	1	1	3	0	0	0	0	0	0	1	1	1	0	0	0	0	0	0	0	0
IbSAUR37	UP/DOWN	4	0	0	0	0	4	2	0	2	0	1	0	0	0	0	0	0	0	0	0	0	0	2	2
IbSAUR33	DOWN	7	0	0	1	0	0	0	0	2	0	0	0	0	0	0	1	0	0	0	0	0	1	2	0
IbSAUR9	DOWN	4	0	0	0	0	1	1	2	0	0	0	1	0	2	1	0	0	0	1	0	0	0	0	0
IbSAUR62	DOWN	7	0	0	1	0	2	3	0	1	0	0	0	0	0	2	0	0	0	0	0	0	1	0	2
IbSAUR10	DOWN	7	0	0	0	0	0	1	0	2	0	1	0	0	0	0	0	0	0	0	1	0	0	0	0
IbSAUR34	DOWN	6	0	0	1	0	0	2	1	1	0	0	0	1	0	0	1	0	0	0	0	0	0	0	0
